# Supplementary material for: Behavioural and neurochemical mechanisms underpinning the feeding-suppressive effect of GLP-1/CCK combinatorial therapy
Source: Mol Metab. 2020 Nov 19;43:101118. doi: 10.1016/j.molmet.2020.101118 (PMC7720077; doi:10.1016/j.molmet.2020.101118)
Supplement: Supplementary Tables 1 — Qualitative analysis of c-fos expression throughout the neuraxis in response to the 4 treatments. Green: Brain areas with more activation in response to AC3174. Purple: Brain areas with more activation in response to AC170222. Yellow: Brain areas with more activation in response to AC170222 + Ac3174. [file mmc1.xlsx]

## Sheet: Suppl. Table 1
		Supplementary table 1: Relative qualitative quantification of fos immunolabelling in response to a GLP-1R agonist (AC3174), a CCK1R agonist (AC170222) and their combination (combo). C-fos immunolabelling absent (-), low (+), moderate (++), high (+++), or very high (++++). Green: activation with AC3174, purple: activation with AC170222, yellow: additional activation with AC3174+ AC170222
				Saline	AC3174	AC170222	Combo				Saline	AC3174	AC170222	Combo
		Telencephalon							Diencephalon
		Olfactory							Thalamus
			Granule cell layer	N/A	N/A	N/A	N/A			Ventral posteriomedial thalamic nuclei	-	-	-	-
			Anterior olfactory area	N/A	N/A	N/A	N/A			Paraventricular nucleus	+	++	++	++
			Dorsal	N/A	N/A	N/A	N/A			Geniculate nucleus	-	-	-
			Lateral	N/A	N/A	N/A	N/A			Lateral nucleus	-	-	-	-
			Ventral	N/A	N/A	N/A	N/A			Pregeniculate	-	+	-	+
		Nucleus accumbens								Mediodorsal nucleus	-	-	-	+
			Shell	N/A	N/A	N/A	N/A			Zona incerta	+	++	+++	+++
			Core	N/A	N/A	N/A	N/A			Nucleus reuniens	-	-	-	+
		Ventral tenia tecta		N/A	N/A	N/A	N/A			Central medial nucleus	-	-	+	+
		Claustrum		-	+	++	++			Parasubthalamic nucleus	-	-	-	-
		Lateral Septum								Ventral anterior thalamic nucleus	-	-	-	-
			Intermediate	+	+	++	++			Parafascicular thalamic nucleus	N/A	N/A	N/A	N/A
			Dorsal	N/A	N/A	N/A	N/A			Precommissural nucleus	N/A	N/A	N/A	N/A
			Ventral	N/A	N/A	+++	+++			Mediodorsal nucleus	-	-	-	-
		Subfornical organ		-	++	+	++			Ventromedial thalamic nucleus	-	-	-	-
		Cortex								Lateral habenular nucleus	-	-	+	+
			Cingulate	+	++	++++	++			Thalamic reticular formation	-	-	-	-
			Piriform	++	++	+++	+++		Hypothalamus
		BNST		+	+	+	+			Anterior hypothalamic nucleus	-	+	+	+
		Septohypothalamic nuclei		N/A	N/A	N/A	N/A			Dorsomedial hypothalamus	+	++	++++	++++
		Preoptic area								Paraventricular nucleus	++	+++	++++	++++
			Medial	-	+	++	++			Arcuate nucleus	++	++++	++	++
			Lateral	+	++	-	++			Lateral Hypothalamus	-	+	+++	+++
			Ventral	N/A	N/A	N/A	N/A			Posterior hypothalamic nucleus	-	-	+	+
			Median	N/A	N/A	N/A	N/A			Dorsal hypothalamic area	-	+	++	++
		Hippocampus								Parasubthalamic nucleus	-	-	+	+
			Rostral	N/A	N/A	N/A	N/A			Suprachiasmatic nucleus	++++	++++	++++	+
			CA3	-	-	++	++			Retrochiasmatic nucleus	++	+	+	+
			CA1 (Caudal)	-	+	++	+			Ventromedial hypothalamus	+	++	+++	++
			Dentate gyrus	+	+	++	++		Mesencephalon
			Caudal	N/A	N/A	N/A	N/A		Periaqueductal grey		+	++	+++	+++
		Central Amygdala		-	+	++	+++		Premamilliary nucleus		N/A	N/A	N/A	N/A
		Medial Amygdala		-	+	++++	++		Mammilliary nucleus		N/A	N/A	N/A	N/A
		Basal Amygdala		-	++	+	++		Posterior commissure		N/A	N/A	N/A	N/A
		Lateral Amygdala		-	++	+	++		Pretectal nucleus
		Cortical Amygdala		+	+	++++	++			Anterior	N/A	N/A	N/A	N/A
		OVLT		N/A	N/A	N/A	N/A			Medial	N/A	N/A	N/A	N/A
										Posterior	N/A	N/A	N/A	N/A
										Olivary	N/A	N/A	N/A	N/A
									Superior colliculus		-	++	+++	++
									Ventral tegmental area		N/A	N/A	N/A	N/A
									Locus Coeruleus		++	++	++	++
									Parabrachial nucleus
										Lateral	-	-	+	++
										Medial	-	-	-	+
									Raphe pallidus nucleus anterior		-	-	++	++
									Brainstem
									Area postrema		-	+	++	++
									Nucleus of soliltari tract		-	+	+++	++++
									Nucleus of Roller		-	-	-	-
									Reticular formation		++	++	++	++
									Rostral ventrolateral medulla		-	-	+	-
									Raphe pallidus nucleus posterior		++	++	++	++

## Sheet: Supll. Table 2
Suppl. Table 2: Genes enriched in DVC neurons activated or inhibited by AC3174
Genes enriched in DVC neurons activated by AC3174
gene_id	gene_short_name	tss_id	locus	dER	p-value
ENSMUSG00000095304	Plac9	TSS71292	14:25888022-25902882	6.42749	0.0074421
ENSMUSG00000042874	D930007J09Rik	TSS74377	13:32802037-32822609	6.06986	0.000827684
ENSMUSG00000027646	Src	TSS17154,TSS36500,TSS46974,TSS55279,TSS59498,TSS59544,TSS6207	2:157418443-157471862	4.75149	0.0080704
ENSMUSG00000044348	Mcart6	TSS20750,TSS30011,TSS3837,TSS49287,TSS49402,TSS49408,TSS50518,TSS53105,TSS58853,TSS65628,TSS68623,TSS72924,TSS79423	X:136981115-137038302	4.66369	0.00424445
ENSMUSG00000046027	Stard5	TSS30246,TSS31121,TSS44570,TSS62280	7:83631958-83745726	4.36784	2.26465e-05
ENSMUSG00000061028	Clasrp	TSS13685	7:19581043-19604468	4.17109	0.00816825
ENSMUSG00000023284	Zfp605	TSS18832,TSS40586,TSS51113,TSS52296	5:110110091-110129794	4.06067	0.00381788
ENSMUSG00000020723	Cacng4	TSS13583,TSS66834	11:107732356-107795982	3.5404	0.00231804
ENSMUSG00000092381	Gm20512	TSS75960	7:19701312-19749573	3.53145	0.00135718
ENSMUSG00000022200	Golph3	TSS14106	15:12321437-12351265	3.47392	0.000621012
ENSMUSG00000032288	Imp3	TSS20970	9:56937499-56938397	3.39835	0.000752393
ENSMUSG00000034292	Traf3ip1	TSS46195	1:91494667-91529303	3.19936	0.000687709
ENSMUSG00000022545	Ercc4	TSS28056,TSS3649,TSS43912,TSS52728,TSS84081	16:13109683-13150617	3.19015	0.00847362
ENSMUSG00000032997	Chpf	TSS25504,TSS32859,TSS33787,TSS37031,TSS43636,TSS72646	1:75474568-75506452	3.0309	0.00162942
ENSMUSG00000032425	Zfp949	TSS32627,TSS44801,TSS6258,TSS65937,TSS67132	9:88548019-88571086	3.02809	0.00501678
ENSMUSG00000007570	Fance	TSS14463,TSS16773,TSS1847,TSS20456,TSS20623,TSS22238,TSS3005,TSS40148,TSS43082,TSS43255,TSS56088,TSS58705,TSS84795,TSS8984	17:28313529-28326568	3.02658	0.00027821
ENSMUSG00000024873	Cnih2	TSS25341	19:5088537-5098418	3.01935	0.00803471
ENSMUSG00000030421	C80913	TSS82143	7:37960001-38019542	3.01666	0.00879958
ENSMUSG00000026608	Kctd3	TSS74951	1:188971097-189007840	2.98841	0.00938377
ENSMUSG00000042744	Gm15800	TSS15384,TSS26160,TSS48374,TSS62351,TSS75287,TSS79315	5:121220218-121368577	2.91124	0.00331626
ENSMUSG00000035949	Fbxw2	TSS14418,TSS16269,TSS34478,TSS41486,TSS41490,TSS49701,TSS55162,TSS57194,TSS642,TSS643,TSS65339,TSS68026,TSS77097	2:34804513-34826311	2.9022	0.00788602
ENSMUSG00000037747	Phyhipl	TSS31556,TSS31557,TSS38684,TSS4216,TSS54544,TSS57612,TSS58785,TSS59365,TSS65742,TSS65767	10:70440667-70655965	2.90009	0.00172567
ENSMUSG00000039456	Morc3	TSS40719	16:93832120-93876072	2.86949	0.00966482
ENSMUSG00000002803	Btbd6	TSS48495,TSS57857	12:112959861-113001926	2.69637	0.0014712
ENSMUSG00000034940	Synrg	TSS29279,TSS44618,TSS45330,TSS4691,TSS77796	11:83964427-84044578	2.64708	0.00898963
ENSMUSG00000022812	Gsk3b	TSS30474,TSS48907,TSS74412,TSS9477	16:38089000-38246084	2.64055	0.00821126
ENSMUSG00000020042	Btbd11	TSS23285,TSS25112,TSS31977,TSS32863,TSS32871,TSS58456,TSS79314,TSS80831	10:85386813-85660292	2.60012	0.00209066
ENSMUSG00000028756	Pink1	TSS15545,TSS29946,TSS52022	4:138313408-138326307	2.55231	0.00791525
ENSMUSG00000031099	Smarca1	TSS33205,TSS38557,TSS43777,TSS65206,TSS66145,TSS70293	X:47809367-47892974	2.49884	0.0046647
ENSMUSG00000036478	Btg1	TSS85523	10:96617000-96622813	2.39204	0.00952964
ENSMUSG00000039630	Hnrnpu	TSS24157,TSS49369,TSS58925,TSS66477,TSS71376,TSS84245	1:178319129-178337797	2.39062	0.00821668
ENSMUSG00000044341	Gm5601	TSS62914,TSS83838	7:119739925-119742226	2.38738	0.00565218
ENSMUSG00000055116	Arntl	TSS36310	7:113207464-113314122	2.3477	0.00377303
ENSMUSG00000036160	Surf6	TSS17835,TSS30300,TSS40970,TSS41144,TSS46196,TSS63473,TSS65313	2:26888627-26902879	2.329	0.00186555
ENSMUSG00000026344	Lypd1	TSS12104,TSS19731,TSS25496,TSS3921,TSS45542	1:125676994-125913101	2.31364	0.00144116
ENSMUSG00000062785	Kcnc3	TSS40305,TSS46811	7:44590663-44604754	2.24921	0.00718177
ENSMUSG00000002984	Tomm40	TSS25888,TSS38910,TSS48811,TSS57854,TSS72574	7:19701312-19749573	2.23232	0.00270358
ENSMUSG00000022508	Bcl6	TSS2457,TSS36169	16:23965051-23988852	2.23047	0.00145967
ENSMUSG00000019849	Prep	TSS46865	10:45067205-45158997	2.20104	0.00178595
ENSMUSG00000035047	Kri1	TSS21250	9:21265298-21287971	2.19384	0.00238472
ENSMUSG00000017831	Rab5a	TSS27225	17:53479233-53539451	2.1584	0.00549915
ENSMUSG00000054942	Fam73a	TSS18423	3:152273458-152340407	2.14559	0.00237449
ENSMUSG00000044176	Spink10	TSS53600,TSS63301,TSS66558,TSS73912,TSS80342,TSS83308	18:62548910-62741387	2.08701	0.00961212
ENSMUSG00000044067	Gpr22	TSS64106,TSS64499,TSS76197	12:31654868-31950535	2.07353	0.00777949
ENSMUSG00000046834	Krt1	TSS45165	15:101845427-101850786	2.02071	0.00706227
ENSMUSG00000006932	Ctnnb1	TSS14739,TSS21542,TSS26965,TSS29948,TSS31632,TSS3187,TSS38042,TSS51538,TSS54514,TSS56953,TSS61985,TSS66859,TSS77406,TSS81627	9:120924454-121277197	1.94623	0.000291069
ENSMUSG00000024287	Thoc1	TSS28293	18:9958179-10045119	1.93327	0.0094911
ENSMUSG00000026853	Crat	TSS10057,TSS16335,TSS20132,TSS26166,TSS28949,TSS37041,TSS4278,TSS4756,TSS4764,TSS55652,TSS63959,TSS6690,TSS67853	2:30392253-30415813	1.91922	0.00725228
ENSMUSG00000013973	Dedd	TSS29258,TSS30186,TSS47504,TSS57264,TSS61104,TSS71746,TSS75050,TSS75892,TSS81837,TSS83249	1:171329144-171345646	1.8878	0.00840018
ENSMUSG00000039703	Nploc4	TSS13656,TSS39281,TSS41672,TSS58444	11:120380369-120437708	1.83036	0.00167638
ENSMUSG00000032482	Cspg5	TSS3418	9:110243782-110262575	1.81452	0.00636173
ENSMUSG00000028577	Plaa	TSS2549,TSS2712,TSS44209,TSS53809,TSS63463,TSS71151	4:94567513-94603244	1.79413	0.000183632
ENSMUSG00000028651	Ppie	TSS39330,TSS50933,TSS82332,TSS85692	4:123105164-123139951	1.78633	0.00934648
ENSMUSG00000020074	Ccar1	TSS64479	10:62743927-62792368	1.76868	0.00982393
ENSMUSG00000028194	Ddah1	TSS47243,TSS61523,TSS64221	3:145758674-145894277	1.76432	0.00167254
ENSMUSG00000032002	Dcun1d5	TSS14766	9:7184565-7207031	1.71488	0.000523104
ENSMUSG00000021051	Ppp2r5e	TSS43374	12:75450882-75596200	1.66185	0.00490548
ENSMUSG00000036644	Tbc1d9b	TSS39831,TSS45915,TSS68028,TSS70636,TSS71201,TSS76743,TSS85417	11:50131395-50172785	1.64941	0.00501523
ENSMUSG00000020694	Tlk2	TSS16170,TSS2542,TSS34421,TSS3466,TSS37332,TSS52054,TSS5578,TSS64758,TSS71969,TSS76359,TSS77903,TSS78619	11:105178806-105283959	1.63554	0.00593416
ENSMUSG00000047187	Rab2a	TSS28273	4:8535643-8607778	1.60217	0.000805495
ENSMUSG00000078525	Gm5776	TSS18175,TSS33270	7:54411908-54412519	1.56784	0.00262772
ENSMUSG00000042662	Dusp15	TSS17547,TSS27906,TSS27909	2:152940994-152951698	1.55289	0.00578104
ENSMUSG00000035890	Rnf126	TSS85394	10:79758514-79766952	1.54261	0.00560122
ENSMUSG00000045690	Wdr89	TSS27319	12:75630593-75669537	1.46715	0.00329811
ENSMUSG00000026434	Nucks1	TSS59044	1:131910457-131936321	1.37701	0.00720125
ENSMUSG00000042515	Mum1l1	TSS23963,TSS24957,TSS5898,TSS5903	X:139210041-139238335	1.32765	0.00086983
ENSMUSG00000020869	Lrrc59	TSS63942,TSS84662	11:94629766-94660089	1.32467	0.00371971
ENSMUSG00000015994	Fnta	TSS19589	8:25998728-26015601	1.29625	0.00681854
ENSMUSG00000034902	Pip5k1c	TSS19711,TSS20167,TSS22483,TSS29682,TSS30614,TSS34805,TSS35206,TSS35344,TSS39469,TSS6202	10:81292962-81319973	1.29123	0.00654349
ENSMUSG00000002820	Atg4d	TSS67232	9:21265298-21287971	1.16801	0.00360607
ENSMUSG00000045038	Prkce	TSS11927,TSS27780,TSS2904,TSS70674,TSS8803	17:86167784-86657919	1.16779	0.0090541
ENSMUSG00000028098	Rnf115	TSS80829	3:96711489-96791155	1.08825	0.00885997
ENSMUSG00000039157	Fam102a	TSS20099,TSS20100,TSS24739,TSS39949,TSS42432	2:32535331-32569756	0.992047	0.00476156
ENSMUSG00000030079	Ruvbl1	TSS41645,TSS4291	6:88465408-88497572	0.917397	0.000650241
ENSMUSG00000041020	Mtap7d2	TSS32164,TSS61826,TSS64218,TSS73502	X:159414571-159498757	0.834003	0.00169818
ENSMUSG00000032557	Uba5	TSS10159,TSS611,TSS66035,TSS68711	9:104002543-104127463	0.779849	0.00178829
ENSMUSG00000029482	Aacs	TSS35842,TSS37287,TSS56345	5:125475813-125517412	0.771138	0.00322425
ENSMUSG00000026930	Gpsm1	TSS10490,TSS27347,TSS3067,TSS34269,TSS34692,TSS40334,TSS51927,TSS51943,TSS52878,TSS66419,TSS6903,TSS69108,TSS75163	2:26315514-26352110	0.69394	0.000183565
ENSMUSG00000072214	2005-09-01	TSS74836	16:18620318-18629938	0.603867	0.00957224
ENSMUSG00000034437	Gm9761	TSS23239	3:116561084-116561426	0.56611	0.00169567
Genes enriched in DVC neurons inhibited by AC3174
gene_id	gene_short_name	tss_id	locus	dER	p-value
ENSMUSG00000020936	Nmt1	TSS2014,TSS24228,TSS70081	11:102838472-103101658	-0.362405	0.00679809
ENSMUSG00000082536	Gm13456	TSS46609	2:40555751-40557116	-0.463838	0.000534704
ENSMUSG00000040731	Eif4h	TSS42845	5:134619879-134639348	-0.479039	0.00286371
ENSMUSG00000019494	Cops6	TSS31126,TSS61290,TSS73993,TSS79372,TSS79412	5:138161070-138187451	-0.536946	0.00643501
ENSMUSG00000021486	Prelid1	TSS23127	13:55322054-55329758	-0.576369	0.0034699
ENSMUSG00000004096	Cwc15	TSS51220	9:14500616-14510577	-0.593714	0.00261302
ENSMUSG00000091989	Gm17257	TSS30907	7:80454992-80535119	-0.758059	0.00387395
ENSMUSG00000041625	A2ld1	TSS23722,TSS49031,TSS69571,TSS76563,TSS85221	14:122534323-122984035	-0.777775	0.00855823
ENSMUSG00000029053	Prkcz	TSS29126,TSS30706,TSS33480,TSS55820,TSS56292,TSS59041,TSS75351,TSS7583,TSS77769,TSS81453	4:155260128-155361361	-0.791066	0.00499855
ENSMUSG00000047965	Rpl9-ps7	TSS7365	2:70458981-70459560	-0.816599	0.00707138
ENSMUSG00000045948	Mrps12	TSS18308,TSS33911,TSS73204,TSS84784	7:28739640-28741820	-0.823272	0.00877438
ENSMUSG00000078851	Hist3h2a	TSS9542	11:58954684-58978050	-0.855054	0.00429027
ENSMUSG00000076617	Ighm	TSS78679	12:113418949-113422730	-0.863907	0.00881877
ENSMUSG00000020732	Rab37	TSS28095,TSS29765,TSS61635	11:115091430-115162236	-0.913715	0.00462489
ENSMUSG00000014075	Tctex1d2	TSS28703,TSS73448,TSS79925	16:32419701-32429099	-0.940299	0.00438114
ENSMUSG00000006010	BC003331	TSS13719,TSS14490,TSS33470,TSS34466,TSS345,TSS43164,TSS46521,TSS58178,TSS65474	1:150361304-150466165	-0.95226	0.00654097
ENSMUSG00000075268	Gm10819	TSS54232	19:16132830-16387463	-0.96865	0.00934137
ENSMUSG00000050552	0910001L09Rik	TSS28970,TSS63297	5:138255607-138259398	-1.03993	0.0084954
ENSMUSG00000061136	Prpf40a	TSS17026,TSS51585,TSS53341,TSS69482	2:53134703-53191284	-1.0981	0.006519
ENSMUSG00000052293	Taf9	TSS56194,TSS58038	13:100651342-100666413	-1.15705	0.00804805
ENSMUSG00000021905	Dph3	TSS21936,TSS42625,TSS77573	14:32080565-32103202	-1.23547	0.00175645
ENSMUSG00000045438	Cox19	TSS24556,TSS24558,TSS54179,TSS66168,TSS83776	5:139336188-139345233	-1.29738	0.00180089
ENSMUSG00000027030	Stk39	TSS10288,TSS19879,TSS19882,TSS46369,TSS4824,TSS59007,TSS61563,TSS71595	2:68210444-68472268	-1.48601	0.000550699
ENSMUSG00000039652	Cpeb3	TSS15383,TSS17451,TSS32711,TSS41348,TSS53701,TSS6909,TSS73271,TSS75535,TSS75636,TSS76827,TSS9703	19:37021290-37222139	-1.6388	0.00428016
ENSMUSG00000026027	Stradb	TSS45389,TSS50043	1:58973521-58995715	-1.68316	0.0079695
ENSMUSG00000027122	Arl14ep	TSS3934,TSS44415,TSS54827,TSS66347	2:106962526-106974424	-1.79332	0.00742585
ENSMUSG00000034227	Foxj1	TSS6812	11:116330703-116335399	-1.97368	0.00814175
ENSMUSG00000073877	Gm13306	TSS41909,TSS51638,TSS63374,TSS72242	4:42153435-42158839	-2.03831	0.00188456
ENSMUSG00000021619	Atg10	TSS43108	13:90935348-91223987	-2.08915	0.00270202
ENSMUSG00000028102	Pex11b	TSS20313,TSS40045,TSS42003,TSS43414,TSS44585,TSS47356,TSS5669,TSS70098,TSS84157	3:96635375-96664519	-2.13764	0.00976032
ENSMUSG00000000776	Polr3d	TSS78268,TSS80151	14:70438747-70443471	-2.33565	0.00975394
ENSMUSG00000034278	Dnajc17	TSS2845,TSS63990,TSS9154	2:119172499-119217049	-2.45766	0.00798988
ENSMUSG00000027353	Mcm8	TSS30617,TSS67282	2:132816140-132844197	-2.82189	0.00586025
ENSMUSG00000052658	5830454E08Rik	TSS33742	9:120577345-120578072	-2.85163	0.00620759
ENSMUSG00000042808	Gpx2	TSS64240	12:76765537-76921412	-2.89485	0.000690479
ENSMUSG00000015839	Nfe2l2	TSS41680,TSS44525	2:75675512-75704641	-2.96188	0.00640929
ENSMUSG00000004044	Ptrf	TSS27882,TSS36573	11:100956732-100970887	-4.48577	0.00351237
ENSMUSG00000018599	Smcr7	TSS19166,TSS79259,TSS79264	11:60728397-60732951	-4.49278	0.00642354

## Sheet: Suppl. Table 3
Suppl. Table 3: Genes enriched in DVC neurons activated or inhibited by AC170222
Genes enriched in DVC neurons activated by AC170222
gene_id	gene_short_name	tss_id	locus	dER	p-value
ENSMUSG00000039037	St6galnac5	TSS81939,TSS84540	3:152714099-152982246	14.2105	0.00868599
ENSMUSG00000032489	Kif9	TSS36621	9:110476993-110525179	14.1553	0.00097629
ENSMUSG00000049672	Zfp161	TSS13934,TSS27372,TSS9947	17:69383049-69390750	11.2289	0.00930288
ENSMUSG00000038545	Cul7	TSS11860,TSS18024,TSS32065,TSS36116,TSS43232,TSS45125,TSS77016,TSS78220	17:46442447-46831413	10.7763	0.00428277
ENSMUSG00000044501	Zfp758	TSS26664,TSS26668,TSS35121	17:22361452-22377281	10.3455	0.000141964
ENSMUSG00000022983	Scaf4	TSS12257,TSS4789	16:90228956-90284425	10.0094	0.00663015
ENSMUSG00000001166	Oas1c	TSS54747,TSS60911	5:120800193-120812514	9.94858	0.000378829
ENSMUSG00000057778	Cyb5d2	TSS6013,TSS60319,TSS74723,TSS81560	11:72777231-72796142	9.71436	0.00129135
ENSMUSG00000043857	Mgat5b	TSS20201,TSS34115,TSS62450,TSS77077	11:116918862-116986948	9.53402	0.00188264
ENSMUSG00000006641	Slc5a6	TSS15524,TSS17214,TSS37627,TSS38989,TSS61435,TSS62464,TSS73920	5:31036035-31054633	9.48443	0.00339766
ENSMUSG00000079450	3110007F17Rik	TSS21588,TSS21598,TSS2345,TSS5358,TSS57201,TSS67444	X:123103494-123188795	8.68538	0.00123614
ENSMUSG00000038069	Cdkn2aip	TSS54865	8:47709343-47715021	8.57518	0.0014925
ENSMUSG00000002578	Ikzf4	TSS15856,TSS46017,TSS51142,TSS63850,TSS66004,TSS76619,TSS83033	10:128630842-128649811	8.07856	0.00185387
ENSMUSG00000035595	1600002K03Rik	TSS1383	10:80172943-80175146	7.84413	0.00531959
ENSMUSG00000019892	Lrriq1	TSS47476,TSS58442	10:103063197-103236322	7.27939	0.000184307
ENSMUSG00000019487	Trip10	TSS16443	17:57249450-57263697	7.27376	0.000813982
ENSMUSG00000021721	Htr1a	TSS31146	13:105443692-105448133	7.18332	0.00833126
ENSMUSG00000092748	AC073553.3	TSS12830	12:113425149-113425227	7.03762	0.00145974
ENSMUSG00000004270	Lpcat3	TSS16159,TSS23362,TSS27941,TSS35876,TSS63498,TSS70700,TSS72762,TSS82424	6:124663026-124712178	6.98177	0.00589793
ENSMUSG00000029127	Zbtb49	TSS12170,TSS32803,TSS32806,TSS36642,TSS45517,TSS46959,TSS51305,TSS74213,TSS81942,TSS943,TSS9533	5:38189734-38220457	6.78791	0.00372613
ENSMUSG00000024526	Cidea	TSS39775	18:67321208-67367794	6.4502	0.000247419
ENSMUSG00000060530	A930017M01Rik	TSS23224	15:44881379-44883055	6.44461	0.00205878
ENSMUSG00000071648	Rom1	TSS37173	19:8927381-8929356	6.41712	6.48618e-06
ENSMUSG00000033854	Kcnk10	TSS83270	12:98433993-98577940	6.34993	0.00881889
ENSMUSG00000045731	Pnoc	TSS68661	14:65400672-65425472	6.27057	0.00295183
ENSMUSG00000086839	Gm11973	TSS41445,TSS82889,TSS9327	11:6467598-6493535	6.14927	0.0025179
ENSMUSG00000049439	Cyp20a1	TSS13983	1:60343322-60388060	5.50503	0.00991107
ENSMUSG00000025289	Prdx4	TSS10532,TSS44555,TSS68161	X:155323917-155340754	5.30356	0.00264915
ENSMUSG00000097590	AC129021.3	TSS83715	16:3847267-3941147	5.16029	0.00452096
ENSMUSG00000020576	Nbas	TSS81161	12:13269126-13583810	4.53308	0.00618062
ENSMUSG00000038637	Lrrc56	TSS10911,TSS38652,TSS3928,TSS40049,TSS47428,TSS75363	7:141194156-141214082	4.2648	0.00374602
ENSMUSG00000035126	Wdr78	TSS10662,TSS48119,TSS55442,TSS64162,TSS76599,TSS80756,TSS81945	4:103038064-103165754	4.12136	0.000715631
ENSMUSG00000044348	Mcart6	TSS20750,TSS30011,TSS3837,TSS49287,TSS49402,TSS49408,TSS50518,TSS53105,TSS58853,TSS65628,TSS68623,TSS72924,TSS79423	X:136981115-137038302	4.11203	0.00248775
ENSMUSG00000001768	Rin2	TSS14071,TSS16839,TSS22829,TSS29468,TSS42065,TSS58395,TSS7148	2:145784733-145887616	4.10553	0.00556123
ENSMUSG00000003198	Zfp959	TSS2888	17:55892183-55898584	3.89221	0.00266707
ENSMUSG00000038902	Pogz	TSS22162,TSS24800,TSS54102,TSS56434,TSS66470,TSS68052,TSS7771	3:94837566-94882326	3.72789	0.00651189
ENSMUSG00000022414	Tab1	TSS32738	15:80133153-80161701	3.42659	0.00961908
ENSMUSG00000061079	Zfp143	TSS32629,TSS764	7:110061701-110095392	3.16552	0.00691768
ENSMUSG00000013787	Ehmt2	TSS12280,TSS17629,TSS19817,TSS21096,TSS28501,TSS38997,TSS40215,TSS41390,TSS52850,TSS6159,TSS63870,TSS75220,TSS79519,TSS84992	17:34898468-34914052	3.07652	0.00619803
ENSMUSG00000049907	Rasl11b	TSS7681	5:74195295-74199478	3.0675	0.00307642
ENSMUSG00000074030	Exoc8	TSS6050	8:124890299-124897705	3.03828	0.000484824
ENSMUSG00000037224	Zfyve28	TSS20914,TSS33623,TSS41281,TSS53904,TSS59708,TSS66514	5:34194873-34288449	2.9954	0.00840897
ENSMUSG00000000594	Gm2a	TSS25812	11:55098114-55113029	2.98997	0.00199212
ENSMUSG00000097287	AC136746.1	TSS30623,TSS6051	5:143758324-143767130	2.95614	0.00344009
ENSMUSG00000028039	Efna3	TSS64486,TSS7384	3:89313898-89322965	2.93105	0.00153346
ENSMUSG00000026409	Pfkfb2	TSS30552,TSS63236,TSS77087,TSS83997	1:130689042-130729253	2.82023	0.00408721
ENSMUSG00000029576	Radil	TSS18584,TSS37467,TSS40520,TSS41587,TSS62289,TSS69405,TSS73766,TSS79724	5:142484838-142551098	2.77509	0.00103006
ENSMUSG00000028807	Zbtb8a	TSS27386	4:129335694-129378116	2.6343	0.00982516
ENSMUSG00000036009	Mettl25	TSS14599,TSS32700,TSS32705,TSS54701	10:105763188-105847833	2.62156	0.00373078
ENSMUSG00000028917	Plekhm2	TSS19093,TSS20423,TSS55949,TSS66326,TSS68165,TSS72265	4:141625733-141664899	2.61509	0.00635776
ENSMUSG00000041423	Paqr6	TSS14586,TSS68618,TSS68914,TSS77571,TSS9950	3:88364583-88368541	2.5365	0.00135974
ENSMUSG00000041272	Tox	TSS14819,TSS21761,TSS29187,TSS38669	4:6686352-6991557	2.53533	0.00756662
ENSMUSG00000051469	Zfp191	TSS23746,TSS34385,TSS4604	18:24009701-24020810	2.52744	0.000147161
ENSMUSG00000021209	Ppp4r4	TSS49847	12:103532564-103613832	2.47475	0.00716839
ENSMUSG00000030826	Bcat2	TSS11958,TSS21417,TSS43774,TSS51273,TSS61865,TSS69645,TSS71604	7:45567794-45589710	2.46417	0.00699172
ENSMUSG00000001785	Pwp1	TSS34973,TSS41550,TSS7447,TSS8716	10:85871830-85889096	2.33862	0.00316065
ENSMUSG00000020422	Tns3	TSS27207,TSS61237,TSS74277,TSS75917	11:8431651-8664535	2.2656	0.00609161
ENSMUSG00000024491	Rbm27	TSS52712	18:42275352-42341542	2.20826	0.00222014
ENSMUSG00000019792	Trmt11	TSS35004	10:30534224-30600749	2.20201	0.0068494
ENSMUSG00000043885	Slc36a4	TSS56339,TSS85483	9:15709737-15742384	2.15072	0.00277477
ENSMUSG00000071647	Eml3	TSS57505	19:8929693-8941563	2.01719	0.00647174
ENSMUSG00000037573	Tob1	TSS57092	11:94211453-94215495	2.00067	0.00686006
ENSMUSG00000024906	Mus81	TSS12628,TSS14928,TSS1666,TSS21128,TSS3887,TSS52228,TSS61556,TSS659,TSS74809,TSS79485,TSS81156	19:5482344-5488402	1.96248	0.00540795
ENSMUSG00000024287	Thoc1	TSS28293	18:9958179-10045119	1.83472	0.00719571
ENSMUSG00000036120	Rfxank	TSS57302	8:70130811-70139197	1.74972	0.00513813
ENSMUSG00000019916	P4ha1	TSS18438,TSS51534,TSS51541	10:59323295-59373304	1.7492	0.00311946
ENSMUSG00000041670	Rims1	TSS30830,TSS4786,TSS52385	1:22286250-22805994	1.73409	0.00711754
ENSMUSG00000038446	Cdc40	TSS61475	10:40831625-40883143	1.72578	0.00353994
ENSMUSG00000034820	Cpsf7	TSS35271	19:10525243-10556238	1.71853	0.00993046
ENSMUSG00000029502	Golga3	TSS26106,TSS29162,TSS79003,TSS8591	5:110176700-110226470	1.68907	0.00294481
ENSMUSG00000083012	2810453I06Rik	TSS64916,TSS7309,TSS8537	5:143548705-143564531	1.56092	0.00213249
ENSMUSG00000028901	Gmeb1	TSS31293,TSS37620,TSS42641,TSS44412,TSS64666,TSS68393,TSS76721	4:132221024-132261602	1.53778	0.00485703
ENSMUSG00000003273	Car11	TSS10808,TSS33168,TSS50598	7:45699842-45704682	1.42019	0.000337419
ENSMUSG00000031883	Car7	TSS31823,TSS53948,TSS57278,TSS63412	8:104534699-104550343	1.38365	0.00165597
ENSMUSG00000029556	Hnf1a	TSS18363,TSS5948	5:114942157-114998046	1.37148	0.00755866
ENSMUSG00000040759	Cmtm5	TSS51218	14:54936469-54939256	1.35539	0.00107529
ENSMUSG00000032177	Pde4a	TSS27272,TSS35060,TSS37561,TSS40866,TSS59243,TSS59244	9:21165713-21213248	1.26238	0.00997833
ENSMUSG00000056427	Slit3	TSS28817,TSS57441,TSS60073,TSS83386	11:35121223-35708507	1.18254	0.00613218
ENSMUSG00000015937	H2afy	TSS19465,TSS19578,TSS27611,TSS30259,TSS36084,TSS63608,TSS75612	13:56073618-56136361	1.13107	0.00438817
ENSMUSG00000040506	Ambra1	TSS14772,TSS14776,TSS22155,TSS35058,TSS46863,TSS72195,TSS72197,TSS78264	2:91730133-91918849	1.1273	0.00750328
ENSMUSG00000005846	Rsl1d1	TSS69394,TSS7797,TSS79082	16:11192969-11203331	1.12304	0.00835566
ENSMUSG00000031400	G6pdx	TSS11757,TSS18906,TSS40169,TSS75274	X:74393289-74453854	1.03713	0.00318111
ENSMUSG00000034343	Ube2f	TSS13272,TSS13278,TSS24593,TSS35655	1:91250310-91288877	0.957804	0.00990327
ENSMUSG00000019797	1700021F05Rik	TSS21323,TSS56783,TSS8257	10:43525120-43540994	0.694838	0.00795741
ENSMUSG00000048118	Arid4a	TSS41469,TSS49864,TSS50756,TSS54029	12:71015989-71098592	0.687	0.00678085
ENSMUSG00000068099	1500009C09Rik	TSS76020,TSS77128	15:82252396-82260753	0.576286	0.00499738
ENSMUSG00000030706	Mrpl48	TSS10289,TSS45070,TSS53347,TSS70760,TSS71605,TSS72366,TSS8159,TSS9832	7:100545750-100641268	0.540514	0.00353506
ENSMUSG00000039697	Ncoa7	TSS14708,TSS70793	10:30645583-30803107	0.50621	0.00913645
Genes enriched in DVC neurons inhibited by AC170222
gene_id	gene_short_name	tss_id	locus	dER	p-value
ENSMUSG00000022216	Psme1	TSS11104,TSS1570,TSS23187,TSS34221,TSS48533,TSS51477,TSS59851,TSS72693,TSS74424,TSS79179,TSS81158	14:55578122-55585302	-0.405623	0.0039485
ENSMUSG00000062963	Ufc1	TSS13284,TSS39088,TSS55161,TSS592,TSS593	1:171288562-171295024	-0.426613	0.00225766
ENSMUSG00000018659	Pnpo	TSS25278,TSS63303,TSS74701	11:96907425-96982959	-0.655088	0.00745796
ENSMUSG00000062353	Gm15772	TSS50012,TSS71484	5:3236388-3236907	-0.768207	0.00159383
ENSMUSG00000029034	Cpsf3l	TSS4480,TSS4753,TSS48985,TSS73382,TSS9408	4:155869545-155891781	-0.780835	0.00932334
ENSMUSG00000041625	A2ld1	TSS23722,TSS49031,TSS69571,TSS76563,TSS85221	14:122534323-122984035	-0.803241	0.00884679
ENSMUSG00000031969	Acad8	TSS26885,TSS28959,TSS28960,TSS28967,TSS73610,TSS7782,TSS9666	9:26974134-26999566	-0.815432	0.00458092
ENSMUSG00000031701	Dnaja2	TSS31075	8:85537639-85555271	-0.818466	0.00604038
ENSMUSG00000020372	Gnb2l1	TSS13050,TSS18186,TSS19160,TSS27832,TSS50188,TSS72510	11:48800331-48817353	-0.853716	0.00690937
ENSMUSG00000026939	Tmem141	TSS11046,TSS12290,TSS16456,TSS30374,TSS33580,TSS78884,TSS83981	2:25583017-25631761	-0.882378	0.00908727
ENSMUSG00000081824	BC002163	TSS2179,TSS86155	16:42875880-43642602	-0.897945	0.00724487
ENSMUSG00000030763	Lcmt1	TSS81324	7:123377981-123430358	-0.94035	0.00789374
ENSMUSG00000027076	Timm10	TSS28090,TSS9562	2:84826996-84830213	-0.944389	0.00385854
ENSMUSG00000024431	Nr3c1	TSS21720,TSS31329,TSS45632,TSS49606,TSS62144,TSS62476,TSS63292,TSS81904	18:39410544-39491301	-0.949399	0.0061829
ENSMUSG00000038569	Rad9b	TSS14130,TSS19348,TSS35931,TSS55694	5:122284364-122354233	-1.014	0.00230754
ENSMUSG00000000088	Cox5a	TSS84475	9:57521231-57543187	-1.12724	0.00522287
ENSMUSG00000038692	Hoxb4	TSS62260	11:96316683-96321638	-1.13362	0.00659689
ENSMUSG00000021557	Agtpbp1	TSS14607,TSS16567,TSS20649,TSS23225,TSS23719,TSS25490,TSS29423,TSS32519,TSS41437,TSS54669,TSS56932,TSS60933,TSS61716,TSS6584,TSS66054,TSS77904,TSS78165,TSS83074,TSS84171,TSS85156	13:59449536-59585227	-1.13716	0.00709445
ENSMUSG00000015289	Lage3	TSS60601,TSS62829,TSS82030	X:74351275-74353618	-1.19076	0.00683096
ENSMUSG00000020115	Tbk1	TSS12382	10:121546454-121586794	-1.19309	0.00655409
ENSMUSG00000047965	Rpl9-ps7	TSS7365	2:70458981-70459560	-1.19582	0.00332116
ENSMUSG00000071645	Tut1	TSS58117	19:8953849-8966207	-1.19663	0.00634681
ENSMUSG00000097445	AC164548.1	TSS72273	9:57521231-57543187	-1.22463	0.00340999
ENSMUSG00000026972	Arrdc1	TSS16273,TSS18978,TSS21594,TSS23231,TSS30068,TSS38707,TSS48222,TSS52291,TSS59666,TSS66342,TSS83537	2:24925351-24935252	-1.23042	0.00108555
ENSMUSG00000004455	Ppp1cc	TSS19288,TSS23195,TSS53921,TSS55998,TSS59834,TSS70690,TSS79437	5:122158277-122175273	-1.33561	0.00312402
ENSMUSG00000027285	Haus2	TSS24747,TSS71812	2:120604237-120621560	-1.36702	0.00878703
ENSMUSG00000022577	Ly6h	TSS14024,TSS16798,TSS22930,TSS32910,TSS64064,TSS74537	15:75551267-75567255	-1.3782	0.00715733
ENSMUSG00000015943	Bola1	TSS32059,TSS60279,TSS82777	3:96196587-96220308	-1.40393	0.00612168
ENSMUSG00000096944	AL607123.2	TSS7457	4:129287616-129335370	-1.49283	0.00985472
ENSMUSG00000004895	Prcc	TSS48028	3:87858899-87885608	-1.51721	0.00775928
ENSMUSG00000026049	Tex30	TSS15377,TSS20594,TSS25035,TSS31670,TSS40588,TSS47354,TSS47393,TSS58391,TSS63710,TSS69665,TSS80122,TSS81700,TSS9337	1:44086612-44118808	-1.55175	0.000869161
ENSMUSG00000042660	Wdr55	TSS40771	18:36760238-36766214	-1.6116	0.00275457
ENSMUSG00000053870	Fpgt	TSS57341	3:155084920-155093378	-1.76089	0.00618919
ENSMUSG00000042808	Gpx2	TSS64240	12:76765537-76921412	-1.86927	0.000315089
ENSMUSG00000022378	Fam49b	TSS25224,TSS39212	15:63929096-64060448	-1.90954	0.000220671
ENSMUSG00000054027	Nt5dc3	TSS80001	10:86779004-86838389	-1.96942	0.00698215
ENSMUSG00000071477	Zfp777	TSS10638,TSS19019,TSS32750,TSS54627	6:48024187-48048911	-3.44248	8.87131e-05
ENSMUSG00000027452	Acss1	TSS2240,TSS42933,TSS46845,TSS85897,TSS85899	2:150618104-150668935	-5.24845	0.00398822
ENSMUSG00000055125	M5C1000I18Rik	TSS12750	9:67758712-67760929	-9.16589	0.004433

## Sheet: Suppl. Table 4
Suppl. Table 4: Genes enriched in DVC neurons activated or inhibited by AC3174+AC170222
Genes enriched in DVC neurons activated by AC3174+AC170222
gene_id	gene_short_name	tss_id	locus	log2dER	p-value
ENSMUSG00000026153	Fam135a	TSS64785	1:24010757-24100341	15.5835	0.00142823
ENSMUSG00000038069	Cdkn2aip	TSS54865	8:47709343-47715021	10.4351	0.00911754
ENSMUSG00000057778	Cyb5d2	TSS6013,TSS60319,TSS74723,TSS81560	11:72777231-72796142	10.2995	0.00116365
ENSMUSG00000008028	1700008O03Rik	TSS38379,TSS4189,TSS45681,TSS61620,TSS74422	7:44360042-44400187	8.62127	0.000606832
ENSMUSG00000025050	Pcgf6	TSS4744	19:47033618-47050845	8.54228	0.00746836
ENSMUSG00000039242	B3galnt2	TSS60418	13:13954673-14039638	8.11445	0.0095772
ENSMUSG00000031111	Igsf1	TSS10593,TSS28233,TSS30162,TSS57437	X:49782535-49797749	8.045	0.00366729
ENSMUSG00000026894	Morn5	TSS28475	2:36049457-36079718	7.76814	6.99379e-05
ENSMUSG00000030522	Mtmr10	TSS22757,TSS31306,TSS45201,TSS66460	7:64287652-64345964	7.73906	0.00293663
ENSMUSG00000031529	Tnks	TSS77711	8:34829178-34966209	7.46782	0.000683815
ENSMUSG00000074682	Zcchc3	TSS83339	2:152411955-152415044	7.45301	0.00266192
ENSMUSG00000002365	Snx9	TSS12215	17:5841327-5931033	7.44872	0.00610237
ENSMUSG00000018589	Glra2	TSS69271	X:165129016-165327393	7.4473	0.005385
ENSMUSG00000092627	D130058E05Rik	TSS56065	1:89927961-89933290	7.41058	0.00941378
ENSMUSG00000027829	Ccnl1	TSS13597,TSS19278,TSS33348,TSS3394,TSS38611,TSS48493,TSS539,TSS544,TSS545,TSS55730,TSS62016,TSS70539,TSS70923,TSS85487	3:65946150-65958249	7.29853	0.000819645
ENSMUSG00000057982	Zfp809	TSS2190	9:22225713-22243197	7.28959	0.00371043
ENSMUSG00000029136	Rbks	TSS32189,TSS52896,TSS68640	5:31596934-32084962	7.04982	0.00157803
ENSMUSG00000097706	E030037K01RIK	TSS54007	8:47709343-47715021	7.03099	0.00612153
ENSMUSG00000076928	Trac	TSS41657	14:54220520-54223097	6.94268	5.32694e-05
ENSMUSG00000021973	Efha1	TSS66205	14:57916279-57999262	6.90225	0.00482325
ENSMUSG00000031441	Atp11a	TSS23378,TSS26787,TSS35839,TSS37577,TSS46813,TSS4880,TSS4881,TSS57263,TSS58958,TSS72400,TSS78207	8:12757013-13020905	6.79582	0.00989263
ENSMUSG00000026679	Enkur	TSS38215,TSS61697,TSS6261	2:21180730-21205365	6.7543	0.00697881
ENSMUSG00000050926	Dcaf12l2	TSS10781,TSS46321	X:44365457-44368342	6.62576	0.00199646
ENSMUSG00000037253	Mex3c	TSS67795	18:73573043-73592575	6.09852	0.00774469
ENSMUSG00000026502	Desi2	TSS50956,TSS56750,TSS77039	1:178187416-178252598	6.02077	0.00655876
ENSMUSG00000047248	C2cd3	TSS2500,TSS27149,TSS40965,TSS53595,TSS5407,TSS59063,TSS6431	7:100372232-100470159	5.81375	0.00095275
ENSMUSG00000090150	Acad11	TSS15739,TSS3131,TSS51821,TSS6661,TSS84487	9:104002543-104127463	5.73268	0.00915615
ENSMUSG00000035486	Plk5	TSS13358,TSS36532,TSS37978	10:80356458-80365489	5.69834	0.00019877
ENSMUSG00000054693	Adam10	TSS4977,TSS64275,TSS74699	9:70678996-70780229	5.5981	0.00031963
ENSMUSG00000027490	E2f1	TSS84018,TSS9419	2:154559406-154569892	5.55332	0.000295346
ENSMUSG00000009563	Tor2a	TSS11028,TSS27262,TSS29172,TSS36435,TSS41018,TSS43091,TSS47533,TSS75811	2:32757025-32775633	5.48776	0.00145827
ENSMUSG00000020928	Higd1b	TSS31684,TSS50553,TSS85801	11:102835848-102838040	5.29196	0.00766709
ENSMUSG00000043572	Pars2	TSS4204,TSS43812,TSS74539,TSS84122	4:106651068-106655282	5.26952	0.00796637
ENSMUSG00000033166	Dis3	TSS21312	14:99076633-99254493	5.20609	0.00931027
ENSMUSG00000071648	Rom1	TSS37173	19:8927381-8929356	5.04073	4.67797e-05
ENSMUSG00000036545	Adamts2	TSS30612,TSS46979,TSS55027,TSS74468	11:50599297-50807573	5.03268	0.00589843
ENSMUSG00000033578	Tmem35	TSS57459	X:134295224-134305969	4.85578	0.0061982
ENSMUSG00000031189	Aff2	TSS12408,TSS45676,TSS54100,TSS84724	X:69356595-69868037	4.79193	0.008198
ENSMUSG00000000194	Gpr107	TSS12624,TSS17929,TSS25441,TSS27854,TSS310,TSS43654,TSS51502,TSS57323,TSS6957,TSS79649,TSS84380	2:31152315-31219548	4.55355	0.0013582
ENSMUSG00000037656	Slc20a2	TSS1288	8:22462614-22569607	4.44882	0.000166305
ENSMUSG00000026388	3110009E18Rik	TSS33246,TSS65508,TSS66602,TSS71784,TSS81047	1:120121186-120188189	4.35583	0.000358594
ENSMUSG00000028214	Gem	TSS37924,TSS62287	4:11704456-11714752	4.07525	0.00232556
ENSMUSG00000026475	Rgs16	TSS9724	1:153740348-153745468	4.05384	0.00358301
ENSMUSG00000047669	Msl3l2	TSS54213	10:56014297-56228689	4.02261	0.00498952
ENSMUSG00000044348	Mcart6	TSS20750,TSS30011,TSS3837,TSS49287,TSS49402,TSS49408,TSS50518,TSS53105,TSS58853,TSS65628,TSS68623,TSS72924,TSS79423	X:136981115-137038302	3.96508	0.0011634
ENSMUSG00000060090	Rp2h	TSS11964,TSS17383,TSS29400,TSS34334	X:20364480-20405653	3.92716	0.00777785
ENSMUSG00000043964	Orai3	TSS30525	7:127769814-127775150	3.91399	0.00953976
ENSMUSG00000029484	Anxa3	TSS36740	5:96793384-96845968	3.87632	0.000455537
ENSMUSG00000049600	Zbtb45	TSS29165,TSS6926	7:13004935-13009822	3.80709	0.0011054
ENSMUSG00000021326	Trim27	TSS21599,TSS41041,TSS56048,TSS83976	13:21179444-21194724	3.75996	0.0016524
ENSMUSG00000038371	Sbf2	TSS1209,TSS21274,TSS39077,TSS40139,TSS41873,TSS48620,TSS51067,TSS62566,TSS70994,TSS79598,TSS80108,TSS8187,TSS86120	7:110308012-110614922	3.65835	0.00377404
ENSMUSG00000092187	Gm20457	TSS53073	7:64287652-64345964	3.63258	0.00234456
ENSMUSG00000066150	Slc31a1	TSS36531,TSS77710	4:62360726-62408642	3.60127	0.00936225
ENSMUSG00000034818	Celf5	TSS10959,TSS1427,TSS23331,TSS24777,TSS35204,TSS57600,TSS57898,TSS74815	10:81459226-81482709	3.56654	0.00289237
ENSMUSG00000028039	Efna3	TSS64486,TSS7384	3:89313898-89322965	3.55655	0.000428561
ENSMUSG00000039047	Pigk	TSS15841,TSS28528,TSS48830,TSS60539,TSS6533,TSS82750,TSS82753	3:152714099-152982246	3.52306	0.00223914
ENSMUSG00000040189	Ccdc114	TSS33142,TSS43634,TSS56160,TSS70510	7:45924071-45948956	3.49852	0.00142006
ENSMUSG00000024982	Zdhhc6	TSS76248	19:55298300-55316032	3.47931	0.000561351
ENSMUSG00000035623	Rsf1	TSS19580,TSS29257,TSS41624,TSS48839,TSS49119,TSS67867	7:97579895-97718879	3.47785	0.000888593
ENSMUSG00000039901	9130011E15Rik	TSS9515	19:45818143-46013386	3.46233	0.00861683
ENSMUSG00000044098	Rsbn1	TSS10706,TSS1955,TSS67461	3:103914119-104220374	3.37031	0.00312925
ENSMUSG00000028967	Errfi1	TSS30901,TSS40955	4:150825732-150868892	3.32402	0.000886683
ENSMUSG00000031392	Irak1	TSS17434,TSS20734,TSS30345,TSS3654,TSS43875,TSS46220,TSS47358,TSS55778,TSS6735,TSS6972,TSS70520,TSS75760,TSS7680,TSS7685,TSS78087,TSS78412,TSS831,TSS85831	X:74013913-74023936	3.30918	0.00829295
ENSMUSG00000049507	4930429B21Rik	TSS23861	3:32365774-32367436	3.29681	0.0025576
ENSMUSG00000047242	Taf9b	TSS28369,TSS68766,TSS83801	X:106206882-106221158	3.29456	0.00301162
ENSMUSG00000024663	Rab3il1	TSS24110,TSS53332,TSS59532,TSS59537,TSS6586,TSS67903,TSS83070	19:10001668-10038380	3.28697	0.00116957
ENSMUSG00000005089	Slc1a2	TSS12916,TSS17725,TSS45239,TSS4677,TSS4758,TSS51886,TSS51893,TSS58810,TSS78096,TSS79577,TSS8510	2:102658658-102790784	3.21462	0.00768199
ENSMUSG00000033006	Sox10	TSS54503	15:79154912-79164490	3.19441	0.00234051
ENSMUSG00000004127	Trmt10a	TSS11200,TSS27284,TSS28116,TSS49357,TSS63526,TSS77115	3:138143447-138159821	3.16251	0.00254103
ENSMUSG00000036529	Sbf1	TSS10102,TSS12052,TSS50725,TSS50799,TSS52049,TSS52640,TSS59731,TSS64794,TSS65325,TSS69268,TSS70487,TSS73129,TSS8013	15:89288235-89315311	3.16093	0.000143994
ENSMUSG00000038351	Sgsm2	TSS44109,TSS53390,TSS53407,TSS75348	11:74849260-74897060	3.08426	0.0089824
ENSMUSG00000057715	A830018L16Rik	TSS24270,TSS35976,TSS81364	1:11414104-11975901	3.0395	0.00757603
ENSMUSG00000023021	Lass5	TSS2614,TSS40911,TSS56509,TSS72258,TSS74704,TSS75161	15:99733505-99875428	3.03078	0.00498684
ENSMUSG00000047496	Rnf152	TSS20661	1:105276916-105361624	3.01023	0.00318104
ENSMUSG00000017417	Plxdc1	TSS44628,TSS78305,TSS82784,TSS82787	11:97923237-97986444	2.97314	0.00913712
ENSMUSG00000050213	Snip1	TSS44678,TSS8469	4:125066671-125074042	2.89397	0.000624564
ENSMUSG00000046793	Gpr61	TSS63635	3:108148320-108154882	2.89373	0.00410481
ENSMUSG00000046793	Gpr61	TSS63635	3:108148320-108154882	2.89373	0.00410481
ENSMUSG00000031584	Gsr	TSS21255,TSS51692,TSS56672	8:33652522-33698163	2.86674	0.00187991
ENSMUSG00000034663	Bmp2k	TSS31787	5:96997688-97111596	2.81117	0.0074401
ENSMUSG00000022544	Fam86	TSS29105,TSS59245,TSS72503,TSS76722,TSS83344	16:5233620-5289621	2.80533	0.000451226
ENSMUSG00000068267	Cenpb	TSS85751	2:131146323-131198497	2.79822	0.00135848
ENSMUSG00000036192	Rorb	TSS56841,TSS63757,TSS9395,TSS9997	19:18930604-19111196	2.78843	0.00306257
ENSMUSG00000003526	Prodh	TSS26320,TSS2892,TSS41396,TSS42241,TSS55012,TSS58827,TSS78710	16:18052859-18090203	2.77517	0.00037268
ENSMUSG00000016526	Dyrk3	TSS69978	1:131128440-131138234	2.73874	0.00862606
ENSMUSG00000041846	Smek1	TSS34504	12:101039408-101088927	2.73449	0.000963762
ENSMUSG00000027669	Gnb4	TSS35144,TSS57900,TSS6250,TSS67121,TSS67127	3:32580331-32616585	2.71949	0.00101422
ENSMUSG00000025724	Sec11a	TSS11258,TSS3042,TSS46012,TSS46022,TSS58905,TSS58979,TSS6001,TSS70554	7:80902226-80947780	2.71378	0.00865423
ENSMUSG00000022545	Ercc4	TSS28056,TSS3649,TSS43912,TSS52728,TSS84081	16:13109683-13150617	2.68742	0.00306641
ENSMUSG00000000560	Gabra2	TSS18218	5:70961056-71095849	2.68233	0.00332054
ENSMUSG00000032350	Gclc	TSS78270	9:77754534-77794485	2.67823	0.00809598
ENSMUSG00000037415	Ranbp10	TSS39738	8:105768307-105827350	2.66964	0.00145489
ENSMUSG00000020003	Pex7	TSS11444,TSS20337,TSS48369,TSS80463	10:19859928-19907689	2.66832	0.00540998
ENSMUSG00000015653	Steap2	TSS18151,TSS35119,TSS35120,TSS53218,TSS58484,TSS61276,TSS64270,TSS68025	5:5664830-5694578	2.65544	0.00385314
ENSMUSG00000007570	Fance	TSS14463,TSS16773,TSS1847,TSS20456,TSS20623,TSS22238,TSS3005,TSS40148,TSS43082,TSS43255,TSS56088,TSS58705,TSS84795,TSS8984	17:28313529-28326568	2.65296	0.00882608
ENSMUSG00000035545	Leng8	TSS10088,TSS10089,TSS14320,TSS15240,TSS22460,TSS26288,TSS32895,TSS70970,TSS71258	7:4137038-4148173	2.6525	0.00786877
ENSMUSG00000040463	Mybbp1a	TSS2065,TSS216,TSS22467,TSS25725,TSS34778,TSS50673,TSS56062	11:72441354-72489904	2.61578	0.00267175
ENSMUSG00000039191	Rbpj	TSS43125,TSS66299,TSS8847	5:53555778-53657445	2.54014	0.00699149
ENSMUSG00000020422	Tns3	TSS27207,TSS61237,TSS74277,TSS75917	11:8431651-8664535	2.52368	0.00747979
ENSMUSG00000028292	Rars2	TSS26025,TSS26027,TSS48337,TSS57986,TSS57991,TSS70108,TSS79765	4:34614956-34660167	2.52255	0.00567987
ENSMUSG00000074829	CAAA01180111.1	TSS34357,TSS44796	9:124292990-124311750	2.4897	0.00429363
ENSMUSG00000032624	Eml4	TSS61082	17:83350930-83480361	2.47648	0.00274505
ENSMUSG00000024530	Slmo1	TSS6689	18:67464848-67480581	2.46764	0.00571077
ENSMUSG00000038393	Txnip	TSS12067,TSS37450,TSS40685,TSS47073,TSS80470	3:96555764-96566801	2.42558	0.00351166
ENSMUSG00000024325	Ring1	TSS68886,TSS71371,TSS84583	17:34020791-34024680	2.39814	0.00628774
ENSMUSG00000044176	Spink10	TSS53600,TSS63301,TSS66558,TSS73912,TSS80342,TSS83308	18:62548910-62741387	2.39498	0.00532021
ENSMUSG00000054477	Kcnn2	TSS49352,TSS6816	18:45269004-45686024	2.38506	0.00177279
ENSMUSG00000044708	Kcnj10	TSS70620	1:172341209-172374085	2.38382	0.00215927
ENSMUSG00000020671	Rab10	TSS80757	12:3235503-3309969	2.36831	0.00227935
ENSMUSG00000034709	Klraq1	TSS72020	17:88530123-88588365	2.34743	0.00572631
ENSMUSG00000035949	Fbxw2	TSS14418,TSS16269,TSS34478,TSS41486,TSS41490,TSS49701,TSS55162,TSS57194,TSS642,TSS643,TSS65339,TSS68026,TSS77097	2:34804513-34826311	2.32158	0.00103046
ENSMUSG00000018541	Cwc25	TSS42946,TSS73446,TSS74773,TSS83315	11:97745480-97766556	2.30608	0.00972771
ENSMUSG00000022244	Amacr	TSS34227	15:10981755-10996624	2.21035	0.00970269
ENSMUSG00000021986	Fam123a	TSS37993	14:60378285-60381003	2.18742	0.00903209
ENSMUSG00000041408	Wapal	TSS21586,TSS30458,TSS37174,TSS44482,TSS46806,TSS47590,TSS86071	14:34673927-34747983	2.17929	0.00955394
ENSMUSG00000055745	Ldoc1l	TSS44245	15:84553397-84557823	2.16467	0.00456664
ENSMUSG00000026247	Ecel1	TSS15712,TSS43279,TSS49734,TSS61616,TSS79549	1:87147654-87156521	2.15333	0.00688707
ENSMUSG00000022090	Pdlim2	TSS12138,TSS15211,TSS20487,TSS50231,TSS52498,TSS63026,TSS66228,TSS73001,TSS9440	14:70164217-70177681	2.13023	0.00519775
ENSMUSG00000024576	Csnk1a1	TSS21163,TSS28645,TSS29719,TSS29728,TSS52067,TSS52764,TSS54012,TSS6140,TSS83988	18:61555273-61590061	2.08317	0.00934326
ENSMUSG00000043702	Pde12	TSS72449	14:26579577-26669883	2.07799	0.00720352
ENSMUSG00000054976	Nyap2	TSS16852,TSS26492,TSS34317,TSS6607,TSS67808	1:81076949-81341764	2.06864	0.00630511
ENSMUSG00000051768	Xrcc1	TSS23365	7:24547149-24573438	2.05385	0.00612855
ENSMUSG00000055065	Ddx17	TSS67416	15:79516407-79546741	2.04991	0.00362774
ENSMUSG00000028330	Ncbp1	TSS36962,TSS56361,TSS86091	4:46038934-46196311	2.03293	0.00518479
ENSMUSG00000056459	Zbtb25	TSS39338,TSS50160,TSS57852,TSS62573,TSS80817	12:76347781-76369602	2.02176	0.00822997
ENSMUSG00000029581	Fscn1	TSS31263,TSS39582,TSS52517,TSS54952,TSS55813,TSS57566	5:142960342-142973185	1.95654	0.000128698
ENSMUSG00000026457	Adipor1	TSS25438,TSS26143,TSS498,TSS62237	1:134415377-134433351	1.95299	0.00592716
ENSMUSG00000079555	Haus3	TSS44560	5:34007197-34169448	1.95178	0.00705411
ENSMUSG00000027309	4930402H24Rik	TSS11930,TSS12374,TSS18759,TSS2388,TSS2410,TSS24397,TSS25287,TSS27592,TSS32890,TSS38543,TSS56216,TSS63537,TSS65945,TSS66132,TSS69364,TSS74529	2:130706199-130906406	1.92737	0.00679892
ENSMUSG00000044067	Gpr22	TSS64106,TSS64499,TSS76197	12:31654868-31950535	1.90809	0.00601294
ENSMUSG00000025162	Csnk1d	TSS2005,TSS25304,TSS28218,TSS33116,TSS40290,TSS48738,TSS66925,TSS72431	11:120961748-120991330	1.8972	9.92647e-05
ENSMUSG00000010290	AI597479	TSS6705	1:43098709-43115947	1.87593	0.00705791
ENSMUSG00000006932	Ctnnb1	TSS14739,TSS21542,TSS26965,TSS29948,TSS31632,TSS3187,TSS38042,TSS51538,TSS54514,TSS56953,TSS61985,TSS66859,TSS77406,TSS81627	9:120924454-121277197	1.87443	0.00841189
ENSMUSG00000007038	Neu1	TSS28821,TSS69288,TSS9632	17:34931252-34935953	1.85522	0.000759892
ENSMUSG00000063406	Tmed5	TSS32290,TSS38354,TSS41998,TSS47350,TSS54659,TSS74281	5:108065673-108132620	1.85014	0.00630205
ENSMUSG00000038416	Cdc16	TSS5911,TSS61212,TSS66913,TSS76119,TSS76120	8:13757675-13781938	1.82377	0.00746264
ENSMUSG00000020827	Mink1	TSS29508,TSS29512,TSS31829,TSS32773,TSS54725,TSS55429,TSS62560,TSS65223,TSS66501,TSS72462,TSS76074,TSS83763,TSS85275	11:70562880-70614483	1.80477	0.000641239
ENSMUSG00000035047	Kri1	TSS21250	9:21265298-21287971	1.79639	0.000982863
ENSMUSG00000054280	Prl14l	TSS21468,TSS34315,TSS80030,TSS9870	5:32736300-32854256	1.78005	0.00511571
ENSMUSG00000024588	Fech	TSS28296	18:64456549-64489066	1.77237	0.000810712
ENSMUSG00000035469	Rcbtb1	TSS18542,TSS21340,TSS27516,TSS30716,TSS34076,TSS48996,TSS59521,TSS67193,TSS71460,TSS8323,TSS84096	14:59201208-59237265	1.75054	0.00835889
ENSMUSG00000069089	Cdk7	TSS17785	13:100669480-100730942	1.73758	0.00362857
ENSMUSG00000035133	Arhgap5	TSS49249	12:52516076-52567852	1.73099	0.000915286
ENSMUSG00000013236	Ptprs	TSS22114,TSS29044,TSS66161	17:56412430-56476483	1.71684	0.00822049
ENSMUSG00000026608	Kctd3	TSS74951	1:188971097-189007840	1.7051	0.00671585
ENSMUSG00000021731	Mrps30	TSS49764	13:118380109-118388124	1.60086	0.00880435
ENSMUSG00000027808	Serp1	TSS62272	3:58521968-58557501	1.5718	0.00330901
ENSMUSG00000071266	Zfp946	TSS10093,TSS16891,TSS29961,TSS42708	17:22424221-22456689	1.51962	0.0068524
ENSMUSG00000021303	Gng4	TSS68518,TSS71472	13:13784058-13827897	1.51914	0.00167332
ENSMUSG00000090860	Gm17134	TSS33323	10:79851380-79883174	1.51726	0.00620483
ENSMUSG00000042197	Zfp451	TSS14053,TSS17729,TSS17730,TSS17738,TSS24992,TSS37880,TSS48500,TSS50494,TSS5950,TSS69826	1:33760471-33814595	1.51585	0.00680385
ENSMUSG00000078676	Casc3	TSS14262,TSS29472,TSS51637,TSS70669	11:98795515-98833814	1.49835	0.00341529
ENSMUSG00000040433	Zbtb38	TSS17454,TSS28857,TSS29036,TSS33875,TSS34008,TSS39597,TSS71277,TSS74330,TSS75308,TSS77114,TSS81022,TSS84826	9:96682762-96752831	1.48038	0.00799928
ENSMUSG00000020412	Ascc2	TSS53871	11:4637746-4685699	1.45736	0.00148345
ENSMUSG00000034949	Zfr2	TSS28127,TSS34158,TSS5914,TSS72665,TSS85411	10:81233154-81252123	1.44805	0.000927248
ENSMUSG00000030872	Gga2	TSS12313,TSS18763,TSS30451,TSS36934,TSS57293,TSS60614	7:121986721-122021222	1.42985	0.00655095
ENSMUSG00000001663	Gstt1	TSS36283,TSS49457,TSS62936	10:75783812-75798584	1.39122	0.00201839
ENSMUSG00000026064	Ptp4a1	TSS12804,TSS28699,TSS30863,TSS57239,TSS73284,TSS8348	1:30940302-30949770	1.38216	0.00905573
ENSMUSG00000027184	Caprin1	TSS13235,TSS14375,TSS1838,TSS24867,TSS25161,TSS26864,TSS28326,TSS31073,TSS35843,TSS41898,TSS61877,TSS68434,TSS71709,TSS84873,TSS977	2:103762940-103797649	1.34158	0.000173777
ENSMUSG00000029723	Tsc22d4	TSS31954,TSS32800,TSS33955,TSS58809,TSS64749,TSS77397,TSS78515,TSS8727,TSS9821	5:137745729-137768450	1.31877	0.00459072
ENSMUSG00000027333	Smox	TSS17803,TSS24452,TSS25211,TSS30453,TSS37154,TSS40113,TSS59454,TSS6042,TSS70888,TSS83570	2:131491495-131525922	1.29258	0.00655255
ENSMUSG00000078525	Gm5776	TSS18175,TSS33270	7:54411908-54412519	1.28334	0.00823764
ENSMUSG00000036120	Rfxank	TSS57302	8:70130811-70139197	1.23659	0.00868387
ENSMUSG00000030224	Strap	TSS12420,TSS34259,TSS35282	6:137735077-137751932	1.19455	0.00273926
ENSMUSG00000006476	Nelf	TSS1642,TSS17238,TSS17272,TSS17514,TSS23942,TSS26880,TSS35738,TSS43332,TSS43459,TSS45780,TSS56025,TSS62227,TSS65089,TSS70237,TSS71531,TSS80558	2:25054354-25062881	1.18661	0.00365108
ENSMUSG00000045636	Mtus1	TSS14447,TSS16327,TSS19002,TSS2662,TSS27649,TSS29499,TSS53405,TSS60610,TSS6278,TSS63749,TSS6618,TSS68659,TSS71799	8:40990913-41133726	1.16947	0.00353422
ENSMUSG00000057963	Itpk1	TSS10682,TSS37346,TSS63199,TSS7609	12:102568581-102777701	1.13915	0.00688105
ENSMUSG00000026930	Gpsm1	TSS10490,TSS27347,TSS3067,TSS34269,TSS34692,TSS40334,TSS51927,TSS51943,TSS52878,TSS66419,TSS6903,TSS69108,TSS75163	2:26315514-26352110	1.10068	0.000433613
ENSMUSG00000022100	Xpo7	TSS12815	14:70654245-70778495	1.07745	0.00393798
ENSMUSG00000020644	Id2	TSS4252	12:25093800-25096092	1.07022	0.004185
ENSMUSG00000040506	Ambra1	TSS14772,TSS14776,TSS22155,TSS35058,TSS46863,TSS72195,TSS72197,TSS78264	2:91730133-91918849	1.04996	0.00563519
ENSMUSG00000054611	Kdm2a	TSS17920,TSS32112,TSS32191,TSS41899,TSS42746,TSS437,TSS51395,TSS5560,TSS64246,TSS64924,TSS9874	19:4316143-4398285	0.992053	0.00876584
ENSMUSG00000041757	Plekha6	TSS40986	1:133246096-133303435	0.991473	0.00385176
ENSMUSG00000040725	Hnrnpul1	TSS63895,TSS9560	7:25721497-25754730	0.989891	0.00869153
ENSMUSG00000054894	Atp5s	TSS28576	12:69724961-69744658	0.948779	0.00790977
ENSMUSG00000039199	Zdhhc1	TSS58056	8:105472480-105484350	0.946911	0.00131261
ENSMUSG00000031400	G6pdx	TSS11757,TSS18906,TSS40169,TSS75274	X:74393289-74453854	0.931749	0.00161965
ENSMUSG00000026749	Nek6	TSS15322,TSS38881,TSS41132,TSS46165,TSS67935	2:38511642-38644087	0.930191	0.00660451
ENSMUSG00000022721	Trmt2a	TSS19829,TSS23066,TSS23757,TSS44013,TSS52725,TSS53466,TSS66294,TSS74923	16:18239783-18289249	0.842574	0.00893017
ENSMUSG00000030697	Ppp4c	TSS33185	7:126785906-126792471	0.745969	0.00724797
ENSMUSG00000007815	Rhoa	TSS8353	9:108306204-108337939	0.71413	0.00962054
ENSMUSG00000027346	Gpcpd1	TSS10533,TSS12937,TSS25884,TSS46228,TSS4657,TSS4662,TSS68513,TSS78108,TSS81103,TSS81108,TSS85851	2:132529081-132587729	0.701812	0.0092824
ENSMUSG00000043463	Rab9b	TSS68515	X:136858146-136868755	0.674577	0.00351659
ENSMUSG00000030706	Mrpl48	TSS10289,TSS45070,TSS53347,TSS70760,TSS71605,TSS72366,TSS8159,TSS9832	7:100545750-100641268	0.631385	0.00736852
ENSMUSG00000033419	Snap91	TSS24676,TSS28641,TSS28885,TSS49622	9:86765935-86880654	0.586713	0.00647728
ENSMUSG00000033111	3830406C13Rik	TSS53575	14:12284208-12303231	0.50877	0.00288634
ENSMUSG00000049521	Cdc42ep1	TSS69955	15:78842646-78855529	0.424316	0.00165511
ENSMUSG00000032314	Etfa	TSS32166,TSS59108,TSS59492,TSS77292	9:55454507-55512243	0.274938	0.00806349
Genes enriched in DVC neurons inhibited by AC3174+AC170222
gene_id	gene_short_name	tss_id	locus	dER	p-value
ENSMUSG00000071415	Rpl23	TSS20897,TSS26328,TSS40197,TSS76725,TSS84013	11:97777526-97782437	-0.38041	0.00707969
ENSMUSG00000054459	Vsnl1	TSS60501	12:11325246-11436649	-0.423772	0.00838794
ENSMUSG00000034729	Mrps10	TSS22220,TSS2980,TSS34865,TSS34866,TSS34867,TSS34874,TSS48269,TSS48423,TSS71100,TSS8713	17:47368886-47381417	-0.425044	0.00672895
ENSMUSG00000031954	Cfdp1	TSS17184	8:111768472-111854310	-0.434184	0.00800626
ENSMUSG00000081406	Rps6-ps4	TSS18322,TSS31074	2:75191033-75191854	-0.470976	0.00485312
ENSMUSG00000059278	Lsmd1	TSS36638,TSS59405,TSS69655,TSS81834	11:69391924-69398234	-0.475462	0.00223004
ENSMUSG00000061518	Cox5b	TSS84426	1:36691486-36693385	-0.489176	0.00345027
ENSMUSG00000043483	Gm6863	TSS1935	12:96922419-96923061	-0.49632	0.00720035
ENSMUSG00000019578	Ubxn6	TSS43186,TSS46897,TSS51824,TSS52958,TSS74353,TSS85405,TSS9882	17:56040415-56075028	-0.50499	0.00840786
ENSMUSG00000006095	Tbcb	TSS14396,TSS26394,TSS48728	7:30224130-30233390	-0.513736	0.00217972
ENSMUSG00000017631	Abr	TSS13527,TSS24408,TSS24600,TSS27224,TSS43187,TSS48101,TSS57931,TSS63276,TSS67986,TSS69228,TSS69793,TSS81080,TSS8930	11:76416733-76622314	-0.526073	0.00930191
ENSMUSG00000022174	Dad1	TSS71382,TSS81854	14:54235478-54254104	-0.554104	0.00711167
ENSMUSG00000058600	Rpl30	TSS22352,TSS23445,TSS3366,TSS74603,TSS77610,TSS80136	15:34440504-34443640	-0.556265	0.000536305
ENSMUSG00000028495	Rps6	TSS20379,TSS24187,TSS39821,TSS56127	4:86854659-86857412	-0.565486	0.0090254
ENSMUSG00000026568	Mpc2	TSS27784,TSS35878,TSS7385	1:165461036-165481214	-0.579841	0.00635959
ENSMUSG00000045302	Preb	TSS12490,TSS1255,TSS14365,TSS19287,TSS21724,TSS25053,TSS29679,TSS3050,TSS60862,TSS66847,TSS71107,TSS79516	5:30950065-30960330	-0.617019	0.00818536
ENSMUSG00000021486	Prelid1	TSS23127	13:55322054-55329758	-0.63172	0.0094058
ENSMUSG00000032112	Trappc4	TSS14351	9:44403760-44407548	-0.638474	0.000748956
ENSMUSG00000015536	Mocs2	TSS33974,TSS46077,TSS77957,TSS77960,TSS83073,TSS84523,TSS84524	13:114818243-114829006	-0.638532	0.00387535
ENSMUSG00000028648	Ndufs5	TSS34529,TSS58396,TSS78955,TSS78961	4:123712709-123718202	-0.64298	0.00377977
ENSMUSG00000034891	Sncb	TSS10501,TSS36208,TSS46544,TSS46871	13:54758859-54766595	-0.64358	0.00516784
ENSMUSG00000054766	Set	TSS17639,TSS33730,TSS43617,TSS50281,TSS5727,TSS61202,TSS68952	2:30057377-30072577	-0.664989	0.00752963
ENSMUSG00000044117	2900011O08Rik	TSS6223,TSS70448,TSS71176	16:13981701-14101500	-0.673397	0.000956075
ENSMUSG00000027076	Timm10	TSS28090,TSS9562	2:84826996-84830213	-0.682965	0.00784405
ENSMUSG00000011589	Fsd1	TSS23459	17:55986510-55996881	-0.688922	0.00948395
ENSMUSG00000056121	Fez2	TSS2468	17:78377884-78418131	-0.790373	0.00934101
ENSMUSG00000061111	Fam195b	TSS63524,TSS85761	11:120542887-120549727	-0.837853	0.00254017
ENSMUSG00000027367	Stard7	TSS15842,TSS15893,TSS29637,TSS5105,TSS5894,TSS59250,TSS61675,TSS86058	2:127270217-127298932	-0.83952	0.00953386
ENSMUSG00000067870	Rpl31-ps8	TSS30201,TSS54571	15:90764245-90764679	-0.890735	0.0041205
ENSMUSG00000027011	Ube2e3	TSS2718,TSS3114,TSS31510,TSS48397,TSS74987,TSS80392,TSS85516	2:78868123-78921293	-0.902781	0.00431773
ENSMUSG00000026972	Arrdc1	TSS16273,TSS18978,TSS21594,TSS23231,TSS30068,TSS38707,TSS48222,TSS52291,TSS59666,TSS66342,TSS83537	2:24925351-24935252	-0.987423	0.00855357
ENSMUSG00000073436	Eme2	TSS13354,TSS22828,TSS27123,TSS55604,TSS64462,TSS74061,TSS84962	17:24886642-24936977	-0.994081	0.00688556
ENSMUSG00000030763	Lcmt1	TSS81324	7:123377981-123430358	-1.00402	0.00244568
ENSMUSG00000060019	Gm10073	TSS83944	8:106572965-106573461	-1.03829	0.0043324
ENSMUSG00000014075	Tctex1d2	TSS28703,TSS73448,TSS79925	16:32419701-32429099	-1.05199	0.000683893
ENSMUSG00000015289	Lage3	TSS60601,TSS62829,TSS82030	X:74351275-74353618	-1.06652	0.00415014
ENSMUSG00000004933	Matk	TSS10486,TSS10897,TSS18103,TSS28271,TSS37760,TSS38587,TSS53176,TSS72096,TSS72622	10:81252934-81263365	-1.08132	0.00430711
ENSMUSG00000015889	Lta4h	TSS49196	10:93453395-93484896	-1.11671	0.00874511
ENSMUSG00000050299	Gm9843	TSS46531	16:76403208-76403712	-1.12388	0.00657092
ENSMUSG00000006010	BC003331	TSS13719,TSS14490,TSS33470,TSS34466,TSS345,TSS43164,TSS46521,TSS58178,TSS65474	1:150361304-150466165	-1.13029	0.00922539
ENSMUSG00000039620	6430573F11Rik	TSS19062,TSS30208,TSS33573,TSS58492,TSS9952	8:36457547-36514320	-1.16008	0.00473271
ENSMUSG00000015943	Bola1	TSS32059,TSS60279,TSS82777	3:96196587-96220308	-1.18345	0.00598957
ENSMUSG00000061360	Phf5a	TSS54154,TSS55103	15:81865318-81871911	-1.22413	0.0097737
ENSMUSG00000027030	Stk39	TSS10288,TSS19879,TSS19882,TSS46369,TSS4824,TSS59007,TSS61563,TSS71595	2:68210444-68472268	-1.25518	0.0035204
ENSMUSG00000047117	Ankdd1b	TSS26253,TSS44989,TSS50325,TSS6764,TSS71210,TSS80480	13:96416133-96471198	-1.3019	0.00248051
ENSMUSG00000097022	BC001981	TSS41859	13:100107996-100114571	-1.34039	0.00454374
ENSMUSG00000023973	Cnpy3	TSS11351,TSS55815,TSS57245,TSS57247,TSS82579	17:46442447-46831413	-1.34078	0.00722585
ENSMUSG00000011179	Odc1	TSS71632	12:17544872-17551502	-1.4039	0.00534169
ENSMUSG00000024395	Lims2	TSS61829	18:31931506-31958619	-1.43832	0.00260509
ENSMUSG00000085403	Gm13068	TSS59572,TSS81883	4:149744035-149774277	-1.55817	0.00444439
ENSMUSG00000038692	Hoxb4	TSS62260	11:96316683-96321638	-1.58855	0.00337065
ENSMUSG00000039205	Ciz1	TSS13022,TSS21089,TSS31561,TSS33461,TSS36257,TSS38220,TSS40213,TSS4350,TSS51906,TSS52836,TSS6352,TSS65608,TSS67835,TSS77001,TSS80684,TSS80773,TSS81291,TSS9165,TSS9663	2:32308470-32381938	-1.61798	5.47149e-05
ENSMUSG00000028102	Pex11b	TSS20313,TSS40045,TSS42003,TSS43414,TSS44585,TSS47356,TSS5669,TSS70098,TSS84157	3:96635375-96664519	-1.70126	0.00790901
ENSMUSG00000033467	Crlf2	TSS57962	5:109554710-109558993	-1.80782	0.0080449
ENSMUSG00000042808	Gpx2	TSS64240	12:76765537-76921412	-1.88828	0.00814392
ENSMUSG00000043909	Trp53bp1	TSS10892,TSS13202,TSS1354,TSS177,TSS27346,TSS29087,TSS33257,TSS38484,TSS47372,TSS4837,TSS53212,TSS53673,TSS60987,TSS64034,TSS69278,TSS70204,TSS78627,TSS79241,TSS81456	2:121158272-121271407	-1.89495	0.00906624
ENSMUSG00000028991	Mtor	TSS44053,TSS54172,TSS83233	4:148448610-148557683	-1.91546	0.00119646
ENSMUSG00000018765	Fxr2	TSS14030,TSS25223,TSS26762,TSS56703,TSS66600,TSS67965	11:69632989-69653297	-1.98601	0.00950084
ENSMUSG00000046806	3110062M04Rik	TSS30106,TSS32751,TSS50875,TSS56394,TSS78623	6:34863145-34878060	-2.00087	0.000698448
ENSMUSG00000052151	Ppap2c	TSS33585,TSS57669,TSS75107,TSS76903	10:79526429-79533787	-2.04621	0.00127668
ENSMUSG00000079605	Zbtb9	TSS45994	17:26973166-27036378	-2.30474	0.000184653
ENSMUSG00000029544	Cabp1	TSS22810,TSS33772,TSS51966,TSS70071,TSS82407,TSS83812	5:115168688-115194381	-2.34576	0.00239732
ENSMUSG00000056553	Ptprn2	TSS28910	12:116485719-117278167	-2.68869	0.00571696
ENSMUSG00000062646	Ganc	TSS26208,TSS30400,TSS31168,TSS31171,TSS3512,TSS41600,TSS43112,TSS62125,TSS62604,TSS6316,TSS80056,TSS81059,TSS84671,TSS85438	2:120355311-120504913	-2.9838	0.00759614
ENSMUSG00000045917	6330416G13Rik	TSS17989,TSS37575,TSS77664,TSS82510	4:63558780-63586357	-3.60183	0.000665658
ENSMUSG00000031751	Amfr	TSS41974,TSS58210,TSS66875,TSS71329	8:93971587-94012663	-5.01511	0.00935817

## Sheet: Suppl. Table 5
Suppl. Table 5: Genes enriched in MBH neurons activated or inhibited by AC3174
Genes enriched in MBH neurons activated by AC3174
gene_id	gene_short_name	tss_id	locus	dER	p-value
ENSMUSG00000073889	Il11ra1	TSS31737,TSS33466,TSS36542,TSS40214,TSS509,TSS62361,TSS67687,TSS76329,TSS76779,TSS81249	4:41699988-41774247	4.21585	0.00416354
ENSMUSG00000021732	Fgf10	TSS42343,TSS69798,TSS737	13:118669790-118792115	3.90612	0.00910506
ENSMUSG00000012017	Scarf2	TSS2617	16:17797281-17808287	3.61683	0.00998233
ENSMUSG00000031972	Acta1	TSS61050	8:119910359-124345724	2.26683	0.00436053
ENSMUSG00000016495	5033414D02Rik	TSS13727,TSS25824,TSS31600,TSS41310,TSS50661,TSS54806,TSS56031,TSS68715,TSS904	19:29348598-29367390	2.25108	0.00717042
ENSMUSG00000038102	Trappc11	TSS15598,TSS20222,TSS43148,TSS49515,TSS64425	8:47490114-47533470	2.15291	0.000296931
ENSMUSG00000087660	B230398E01Rik	TSS29642	3:94954074-94962048	1.96752	0.00668509
ENSMUSG00000030060	8430410A17Rik	TSS13459,TSS13680,TSS29500,TSS55962,TSS75048	6:87887813-87936629	1.88241	0.000852019
ENSMUSG00000040356	Skiv2l	TSS2378,TSS27493,TSS37927,TSS37930,TSS42526,TSS43685,TSS55088,TSS72225,TSS74351,TSS83209	17:34837018-34850210	1.75326	0.00119922
ENSMUSG00000020994	Pnn	TSS6216	12:59066918-59074017	1.72758	0.00729441
ENSMUSG00000020124	Usp15	TSS34821	10:123113243-123196935	1.71247	0.00953728
ENSMUSG00000028944	Prkag2	TSS11813,TSS12419,TSS17106,TSS25752,TSS25753,TSS33692,TSS36051,TSS44039,TSS79074,TSS9798	5:24862743-25100642	1.64729	0.00386512
ENSMUSG00000070544	Top1	TSS22176,TSS35777,TSS48037,TSS51244,TSS69155,TSS9211	2:160645887-160722764	1.52771	0.00509375
ENSMUSG00000042761	Mrap2	TSS54710,TSS79192	9:87144305-87184045	1.22453	0.000887284
ENSMUSG00000017144	Rnd3	TSS59228,TSS59229,TSS66551	2:51130437-51149111	1.16796	0.00126263
ENSMUSG00000021646	Mccc2	TSS11022	13:99948532-100015639	1.13451	0.00586049
ENSMUSG00000017943	Gdap1l1	TSS17229,TSS516,TSS521	2:163438475-163455324	1.10111	0.00653471
ENSMUSG00000019794	Katna1	TSS31318,TSS33133,TSS4359,TSS48906,TSS81296	10:7725999-7763150	1.06772	0.00575479
ENSMUSG00000062081	Gm6055	TSS19945,TSS27810	14:48079135-48079806	0.920057	0.0073697
ENSMUSG00000066705	Fxyd6	TSS1814	9:45370184-45396158	0.88506	0.0049318
ENSMUSG00000040043	Rbms2	TSS2259,TSS76590	10:128129469-128180297	0.848085	0.00117294
ENSMUSG00000034432	Cops8	TSS70913	1:90603424-90613341	0.784469	0.00238306
ENSMUSG00000058503	Fam133b	TSS50193	5:3543843-3569810	0.780625	0.00343032
ENSMUSG00000015733	Capza2	TSS25555,TSS35623,TSS35624,TSS52475,TSS67360,TSS69907,TSS82993	6:17636233-17666972	0.703001	0.00686929
ENSMUSG00000000827	Tpd52l2	TSS14919,TSS1523,TSS16348,TSS1764,TSS22030,TSS54794,TSS58356,TSS65435,TSS69817,TSS69818,TSS69821,TSS76228	2:181497141-181517966	0.675131	0.000888235
ENSMUSG00000042650	Alkbh5	TSS48479,TSS84408	11:60536380-60558512	0.657011	0.000635127
ENSMUSG00000021957	Tkt	TSS29955,TSS56729,TSS56966,TSS75543,TSS77942	14:30548358-30574722	0.596548	0.0058817
ENSMUSG00000032314	Etfa	TSS32166,TSS59108,TSS59492,TSS77292	9:55454507-55512243	0.588754	0.00316265
ENSMUSG00000025630	Hprt	TSS36376	X:52988136-53021659	0.557462	0.00404016
ENSMUSG00000040025	Ythdf2	TSS16454,TSS45086,TSS75806,TSS78194	4:132184911-132212303	0.384275	0.00759417
ENSMUSG00000058661	Gm7452	TSS23880	6:36846021-37300184	0.259944	0.000581562
Genes enriched in MBH neurons inhibited by AC3174
gene_id	gene_short_name	tss_id	locus	dER	p-value
ENSMUSG00000086119	Gm2415	TSS21018,TSS40263,TSS54536	9:118606689-118926269	-0.284639	0.00991898
ENSMUSG00000021432	Slc35b3	TSS59681,TSS75278	13:38932139-38966299	-0.563812	0.00267287
ENSMUSG00000071497	Nutf2-ps1	TSS40637	19:53588203-53589067	-0.577903	0.0019119
ENSMUSG00000018398	2008-09-01	TSS16041,TSS62168,TSS68675,TSS7079,TSS76735,TSS84403,TSS85199	11:53519256-53549565	-0.59951	0.00900047
ENSMUSG00000032184	Lysmd2	TSS11715	9:75625731-75637773	-0.795675	0.00607962
ENSMUSG00000033751	Gadd45gip1	TSS4766	8:84831521-84840665	-0.800071	0.00753944
ENSMUSG00000085622	3110056K07Rik	TSS13965,TSS2202	12:70974620-71015832	-0.990564	0.000357096
ENSMUSG00000024213	Nudt3	TSS13945,TSS31001,TSS35684,TSS40208,TSS44062,TSS45597,TSS47464	17:27579381-27623465	-1.0694	0.000438738
ENSMUSG00000039634	Zfp189	TSS48381,TSS84042	4:49521175-49531517	-1.07508	0.00392822
ENSMUSG00000074892	B3galt5	TSS19475,TSS20483,TSS59552,TSS79640	16:96235800-96319859	-1.14774	0.0040613
ENSMUSG00000029030	Tprgl	TSS19411,TSS29041,TSS6788,TSS80100	4:154142371-154167420	-1.43094	0.00228963
ENSMUSG00000022199	Slc22a17	TSS76852	14:54906726-54913132	-1.43969	0.00237929
ENSMUSG00000024761	Gm16437	TSS64876	19:7668286-7668793	-1.46581	0.00513769
ENSMUSG00000015659	Serac1	TSS20466,TSS27349,TSS28736,TSS42795,TSS51665	17:5941279-6079741	-1.71305	0.00480169
ENSMUSG00000032046	Abhd12	TSS34839,TSS40677,TSS44354,TSS49906,TSS55330,TSS72611,TSS81784	2:150832492-150904741	-1.73546	0.00187744
ENSMUSG00000024889	Rce1	TSS83221	19:4622550-4625617	-1.75818	0.00883145
ENSMUSG00000020956	6530401N04Rik	TSS24025	12:51988311-52006501	-1.76174	0.00553987
ENSMUSG00000027637	1110008F13Rik	TSS13610,TSS25423,TSS27022,TSS45618	2:156863127-156887192	-1.85215	0.000360339
ENSMUSG00000066306	Numa1	TSS19129,TSS83269	7:101969842-102014959	-2.03592	0.00971857
ENSMUSG00000028394	Pole3	TSS37746,TSS57088	4:62522648-62525068	-2.08207	0.00978872
ENSMUSG00000058886	Deaf1	TSS4943	7:141297175-141327725	-2.12337	0.00791022
ENSMUSG00000039943	Plcb4	TSS1551,TSS15980,TSS16847,TSS29439,TSS30739,TSS33655,TSS45012,TSS5692,TSS60668,TSS67925,TSS70206,TSS7163,TSS77120	2:135659010-136014593	-2.1988	0.00512624
ENSMUSG00000030706	Mrpl48	TSS10289,TSS45070,TSS53347,TSS70760,TSS71605,TSS72366,TSS8159,TSS9832	7:100545750-100641268	-2.20475	0.00517046
ENSMUSG00000025350	Rdh5	TSS16565,TSS22737,TSS47296,TSS5101,TSS6280,TSS85492	10:128913592-128924035	-2.22588	0.00314756
ENSMUSG00000039244	E130309D02Rik	TSS57577,TSS60648,TSS64980,TSS8660	5:143301194-143315360	-2.22761	0.00847444
ENSMUSG00000040659	Efhd2	TSS44484	4:141858141-141874920	-2.23124	0.00402132
ENSMUSG00000045608	Dbx2	TSS3058	15:95623562-95655960	-2.2566	0.00951429
ENSMUSG00000085067	Gm15631	TSS82004	6:105674754-105677581	-2.31617	0.00352616
ENSMUSG00000041309	Nkx6-2	TSS62762,TSS62767	7:139389108-139582797	-2.32733	0.00543078
ENSMUSG00000057176	Gm166	TSS33952	7:127573339-127588595	-2.34273	0.00489365
ENSMUSG00000031065	Cdk16	TSS13252,TSS28721,TSS53198,TSS59894,TSS64361,TSS72689,TSS76409,TSS85907	X:20687953-20699880	-2.38049	0.00844504
ENSMUSG00000025813	Homer2	TSS2511,TSS38687	7:81600480-81706925	-2.52601	0.00482622
ENSMUSG00000032497	Lrrfip2	TSS15563	9:111118110-111225668	-2.54948	0.00480866
ENSMUSG00000095567	Noc2l	TSS18470,TSS63154	4:156236009-156255338	-2.57245	0.00447001
ENSMUSG00000051256	Jagn1	TSS19742	6:113442568-113448229	-2.72052	0.00653352
ENSMUSG00000048920	Fkrp	TSS78293	7:16809269-16840931	-2.74664	0.00882298
ENSMUSG00000000202	Btbd17	TSS47290,TSS74846,TSS75924,TSS7847,TSS78491,TSS85591	11:114791216-114795945	-2.78777	0.000633865
ENSMUSG00000000441	Raf1	TSS51032,TSS64049,TSS75401,TSS77602,TSS79199	6:115601937-115677136	-2.82796	0.0096323
ENSMUSG00000035696	Rnf38	TSS10082,TSS16846,TSS24404,TSS29130,TSS35212,TSS35782,TSS39618,TSS53142,TSS56548,TSS5732,TSS62814,TSS70023,TSS71318,TSS79813,TSS79908,TSS8162,TSS84227	4:44126209-44233789	-2.84582	0.00648114
ENSMUSG00000012187	Mogat1	TSS1466,TSS1470,TSS1888,TSS19523,TSS32958,TSS70282	1:78497805-78538173	-2.85381	0.00476708
ENSMUSG00000026492	Tfb2m	TSS13443,TSS25566,TSS3646,TSS38710,TSS40810	1:179528054-179546267	-2.87169	0.00923703
ENSMUSG00000042608	Stk40	TSS30608,TSS32479,TSS39985,TSS51702,TSS74028,TSS84130	4:126103956-126141029	-2.92878	0.00763081
ENSMUSG00000097760	AC107846.1	TSS48974	1:132417452-132477045	-2.96211	0.0079737
ENSMUSG00000085310	Gm11491	TSS37736,TSS47367	11:87109233-87126958	-2.97003	0.00657596
ENSMUSG00000035576	L3mbtl1	TSS31385,TSS34754,TSS45010,TSS4577,TSS7485	2:162943471-162974522	-2.97313	0.00669119
ENSMUSG00000003208	Ccdc94	TSS8105	17:55952622-55967949	-3.01075	0.00603694
ENSMUSG00000028653	Trit1	TSS44563,TSS47743	4:123016596-123054949	-3.03543	0.00945462
ENSMUSG00000029778	Adcyap1r1	TSS15886,TSS50864,TSS58173,TSS66800,TSS74388	6:55451977-55501451	-3.0628	0.0076093
ENSMUSG00000089665	Fcor	TSS73395	8:3671187-3672336	-3.08041	0.00499564
ENSMUSG00000058441	Panx2	TSS47004,TSS60359,TSS70006	15:89059733-89087077	-3.09096	0.00165392
ENSMUSG00000052525	Spdya	TSS60278,TSS6044,TSS66861	17:71526895-71598755	-3.242	0.00351122
ENSMUSG00000038822	Hace1	TSS11443,TSS17658,TSS23213,TSS24219,TSS28598,TSS45920,TSS53519	10:45577828-45712345	-3.25768	0.00153162
ENSMUSG00000070284	Gmppb	TSS1060,TSS47549,TSS6093,TSS74397	9:108049268-108085027	-3.34747	0.00749536
ENSMUSG00000033540	Idua	TSS10157,TSS61552,TSS65134,TSS69888,TSS73625,TSS74342,TSS82711	5:108629769-108684557	-3.437	0.0044614
ENSMUSG00000036615	Rfxap	TSS15968	3:54803115-54807791	-3.51981	0.00372102
ENSMUSG00000064225	Paqr9	TSS32450	9:95559816-95562121	-3.56545	0.00208834
ENSMUSG00000073792	Alg6	TSS3091,TSS5961,TSS60184,TSS81311	4:99715663-99763460	-3.64906	0.00761281
ENSMUSG00000062646	Ganc	TSS26208,TSS30400,TSS31168,TSS31171,TSS3512,TSS41600,TSS43112,TSS62125,TSS62604,TSS6316,TSS80056,TSS81059,TSS84671,TSS85438	2:120355311-120504913	-3.65961	0.00780713
ENSMUSG00000003812	Dnase2a	TSS35508,TSS42166,TSS55882,TSS76186,TSS78591,TSS81259,TSS8691	8:84908559-84937359	-3.67266	0.00312274
ENSMUSG00000057060	Slc35f3	TSS8887	8:126298557-126395482	-3.71519	0.0063505
ENSMUSG00000040749	Siah1b	TSS10802,TSS26585,TSS64533	X:164070704-164076493	-3.71982	0.00356268
ENSMUSG00000056050	MIA3	TSS1476,TSS30241	1:183326724-183369529	-3.79357	0.00186285
ENSMUSG00000034848	Ttc21b	TSS1800,TSS32712,TSS36589,TSS5202	2:66184326-66256617	-3.81312	0.00581317
ENSMUSG00000097022	BC001981	TSS41859	13:100107996-100114571	-3.97306	0.000767595
ENSMUSG00000035314	Gdpd5	TSS13808	7:99381548-99460983	-4.07845	6.81142e-05
ENSMUSG00000030754	Copb1	TSS48359	7:114215558-114254680	-4.09645	0.00906356
ENSMUSG00000041891	Lman1	TSS11664,TSS26215,TSS51993,TSS52585,TSS6553,TSS7241	18:65980753-66022580	-4.23501	0.00426105
ENSMUSG00000039133	9330171B17Rik	TSS36761	7:79660195-79714186	-4.2362	0.00211344
ENSMUSG00000021743	Fezf2	TSS36091	14:12341891-12345865	-4.27049	0.000652497
ENSMUSG00000044857	Lemd2	TSS64062	17:27189600-27204438	-4.34595	0.00357763
ENSMUSG00000033578	Tmem35	TSS57459	X:134295224-134305969	-4.41073	0.00743564
ENSMUSG00000024963	Dnajc4	TSS41054,TSS42831	19:6987910-6992503	-4.45351	0.00253902
ENSMUSG00000003233	Dvl3	TSS12298,TSS13342,TSS29219,TSS6325	16:20511132-20532520	-4.48883	0.00973096
ENSMUSG00000029499	Pxmp2	TSS25703,TSS29567,TSS31092,TSS83000	5:110259129-110286186	-4.55133	0.00939676
ENSMUSG00000020747	2310067B10Rik	TSS12882,TSS24898,TSS26703,TSS27863,TSS35093,TSS54716,TSS55841	11:115765432-115813639	-4.57723	0.00604009
ENSMUSG00000059182	Skap2	TSS2957	6:51859165-52012549	-4.70213	0.007174
ENSMUSG00000022255	Mtdh	TSS12194,TSS12336,TSS18988,TSS4126,TSS50953,TSS69158,TSS73359,TSS74080,TSS81065,TSS84737	15:34082693-34142386	-5.04895	0.00638279
ENSMUSG00000042655	Fam159b	TSS8932	13:104845282-104863893	-5.1191	0.000138729
ENSMUSG00000036975	Tmem177	TSS49070	1:119907889-119913208	-5.68492	0.000122203
ENSMUSG00000032384	Csnk1g1	TSS24178,TSS39371,TSS49020,TSS56666,TSS59806,TSS69142,TSS7412,TSS8369	9:65908973-66045009	-5.99473	1.95687e-05
ENSMUSG00000030725	Lipt2	TSS63334	7:100159276-100161365	-6.28673	4.80684e-05
ENSMUSG00000031328	Flna	TSS19016,TSS19512,TSS22590,TSS26819,TSS40202,TSS43951,TSS4611,TSS48668,TSS54856,TSS58005,TSS65290,TSS67542,TSS71717,TSS84425,TSS9773	X:74223460-74249820	-7.48811	3.1662e-05
ENSMUSG00000049612	Omg	TSS15280	11:79339692-79581612	-7.79234	0.00769884
ENSMUSG00000030924	2610020H08Rik	TSS23051,TSS28849,TSS38099,TSS40718,TSS5716,TSS649,TSS77883,TSS9174	7:119760922-119848943	-8.88936	0.000282423
ENSMUSG00000052125	F730043M19Rik	TSS12096,TSS36164,TSS38584,TSS44141,TSS54740	12:33111710-33147597	-9.16623	3.52579e-05

## Sheet: Suppl. Table 6
Suppl. Table 6: Genes enriched in MBH neurons activated or inhibited by AC170222
Genes enriched in MBH neurons activated by AC170222
gene_id	gene_short_name	tss_id	locus	dER	p-value
ENSMUSG00000040270	Bach2	TSS16222,TSS22782,TSS30977,TSS55428,TSS63395,TSS7660,TSS78732	4:32238803-32586108	5.04761	0.00243954
ENSMUSG00000024246	Thumpd2	TSS61809	17:81026326-81065085	4.67971	0.00149679
ENSMUSG00000030990	Pgap2	TSS11279,TSS12429,TSS13884,TSS20405,TSS21227,TSS2335,TSS2340,TSS24610,TSS30342,TSS30815,TSS34219,TSS38938,TSS50615,TSS53135,TSS53752,TSS5448,TSS56569,TSS61627,TSS63226,TSS66129,TSS70188,TSS75560,TSS75819,TSS78497,TSS79472,TSS82751	7:102210207-102238567	4.66502	0.00309492
ENSMUSG00000090877	Hspa1b	TSS33595,TSS59197	17:34956435-34959238	4.40015	0.00484603
ENSMUSG00000033857	Engase	TSS12757,TSS20673,TSS20674,TSS49850,TSS62322,TSS71541,TSS76709,TSS82295,TSS86169	11:118476469-118489209	4.38193	0.00603919
ENSMUSG00000020564	Atxn7l1	TSS13327,TSS14545,TSS17038,TSS34401,TSS35715,TSS56102,TSS60029,TSS6256,TSS66214,TSS69169,TSS72628,TSS78583,TSS83175,TSS84847	12:33147692-33394760	2.80355	0.000194442
ENSMUSG00000054469	Lclat1	TSS1864,TSS26799,TSS55724,TSS66212,TSS79754	17:73107984-73243368	2.78741	7.47985e-08
ENSMUSG00000040447	Spns2	TSS20258,TSS43569,TSS59535,TSS71663,TSS74811,TSS77177	11:72441354-72489904	2.56959	0.00451429
ENSMUSG00000050846	Zfp623	TSS52493	15:75940951-75949377	2.50655	0.00851853
ENSMUSG00000033684	Qsox1	TSS12583,TSS13821,TSS25017,TSS41593,TSS4516,TSS47667	1:155778154-155812883	2.33993	0.0006999
ENSMUSG00000040482	Dom3z	TSS10606,TSS20944,TSS31036,TSS36178,TSS40390,TSS46950,TSS7751,TSS80337,TSS81561	17:34837018-34850210	2.3103	0.00580155
ENSMUSG00000001134	Uxt	TSS20063,TSS22315,TSS23085,TSS51978,TSS76540,TSS9162	X:20933394-20986737	2.26443	0.00799387
ENSMUSG00000021773	Comtd1	TSS11693,TSS19105,TSS21438,TSS77517	14:21831268-21856926	2.24884	0.00145631
ENSMUSG00000034108	Ccs	TSS864	19:4825365-4839322	1.94248	0.00680561
ENSMUSG00000019769	Syne1	TSS26786	10:5020202-5069063	1.8252	0.00803258
ENSMUSG00000027692	Tnik	TSS13918,TSS18304,TSS18305,TSS19337,TSS23338,TSS24509,TSS37676,TSS79474	3:28263213-28675858	1.82382	0.00188027
ENSMUSG00000052572	Dlg2	TSS12277,TSS47299,TSS58163,TSS58911,TSS58918,TSS63557,TSS71849,TSS74852,TSS76587,TSS85866	7:91090705-92447003	1.73179	0.00364616
ENSMUSG00000028607	Cpt2	TSS24340,TSS53553,TSS62059,TSS72017,TSS79987,TSS81640	4:107903980-107923610	1.62048	0.00061878
ENSMUSG00000042709	Atpaf2	TSS22689,TSS22777,TSS22778,TSS2948,TSS4452,TSS45083	11:60400625-60450927	1.49649	0.00147946
ENSMUSG00000021671	Poc5	TSS60023	13:96388293-96415587	1.47886	0.0049901
ENSMUSG00000039048	Foxred1	TSS11348,TSS22232,TSS27594,TSS40400,TSS43404,TSS50021,TSS60892,TSS72345,TSS80095,TSS83484,TSS85711,TSS9575	9:35184550-35267805	1.42168	0.0024125
ENSMUSG00000030060	8430410A17Rik	TSS13459,TSS13680,TSS29500,TSS55962,TSS75048	6:87887813-87936629	1.41351	0.00752285
ENSMUSG00000028882	Ppp1r8	TSS18282,TSS31225,TSS40925,TSS85493,TSS85494	4:132826928-132843169	1.26771	0.000733404
ENSMUSG00000028391	Wdr31	TSS1029,TSS29630,TSS55256,TSS60130,TSS6650,TSS79533,TSS81943	4:62448652-62470896	1.26417	0.00713191
ENSMUSG00000020471	Pold2	TSS25851,TSS26171,TSS29147,TSS51168,TSS54158	11:5872179-5878292	1.21387	0.00035665
ENSMUSG00000020952	Scfd1	TSS9804	12:51377579-51450096	1.10067	0.00851513
ENSMUSG00000091989	Gm17257	TSS30907	7:80454992-80535119	1.02755	0.00103048
ENSMUSG00000015016	Acsf3	TSS3622	8:119910359-124345724	1.00844	0.00264139
ENSMUSG00000032314	Etfa	TSS32166,TSS59108,TSS59492,TSS77292	9:55454507-55512243	0.873634	0.000390726
ENSMUSG00000038365	Fbxo25	TSS36131	8:13907805-13940521	0.752677	0.00715115
ENSMUSG00000028367	Txn1	TSS20485	4:57943372-57956411	0.732724	0.00160739
ENSMUSG00000037710	Cisd1	TSS64938	10:71330479-71344954	0.691938	0.00782321
ENSMUSG00000097148	GAPDH	TSS71455	14:11280734-11356726	0.639584	0.00227722
ENSMUSG00000004264	Phb2	TSS20683,TSS49685,TSS50392,TSS55382,TSS57839	6:124712335-124718831	0.592733	0.000271409
ENSMUSG00000022681	Ntan1	TSS20995,TSS33636,TSS33781,TSS38890,TSS44690,TSS59744,TSS72931,TSS8982	16:13819250-13903131	0.458948	0.00170916
Genes enriched in MBH neurons inhibited by AC170222
gene_id	gene_short_name	tss_id	locus	dER	p-value
ENSMUSG00000030708	Dnajb13	TSS29573,TSS66821,TSS80972	7:100503017-100514960	-0.0615432	0.00167791
ENSMUSG00000086119	Gm2415	TSS21018,TSS40263,TSS54536	9:118606689-118926269	-0.284639	0.00991898
ENSMUSG00000072704	2700089E24Rik	TSS2678	6:133105238-133107747	-0.375099	0.00487432
ENSMUSG00000061118	Dnajc30	TSS64955	5:135052956-135065365	-0.782391	0.00782995
ENSMUSG00000018398	2008-09-01	TSS16041,TSS62168,TSS68675,TSS7079,TSS76735,TSS84403,TSS85199	11:53519256-53549565	-0.79237	0.00270212
ENSMUSG00000064225	Paqr9	TSS32450	9:95559816-95562121	-0.855461	5.9133e-05
ENSMUSG00000073433	Arhgdig	TSS37251,TSS43409,TSS67948,TSS7418,TSS7419	17:26195998-26211324	-1.0166	0.0085968
ENSMUSG00000034336	Ina	TSS57965	19:46886830-47025327	-1.05432	0.00297176
ENSMUSG00000020882	Cacnb1	TSS15616,TSS46301,TSS47578,TSS48692,TSS64977	11:98001507-98030492	-1.06132	0.00704538
ENSMUSG00000034361	Cpne2	TSS16771,TSS29413,TSS50742,TSS65525	8:94532989-94570529	-1.07872	0.00124169
ENSMUSG00000059436	Max	TSS24130	12:76937268-76962248	-1.16164	0.00966902
ENSMUSG00000014349	Ube2z	TSS3451	11:96047431-96065388	-1.20177	0.00140317
ENSMUSG00000042388	Dlgap3	TSS40404,TSS73452,TSS78856,TSS83157	4:127169203-127237022	-1.49609	0.00451373
ENSMUSG00000034042	Gpbp1l1	TSS12143,TSS55659,TSS71507,TSS85159	4:116557657-116600266	-1.58131	0.00234192
ENSMUSG00000062762	Ei24	TSS4446,TSS50828	9:36767886-36797393	-1.68658	0.00878456
ENSMUSG00000058886	Deaf1	TSS4943	7:141297175-141327725	-1.69554	0.00434215
ENSMUSG00000086003	B230206L02Rik	TSS18073,TSS33689,TSS47656	11:94133484-94155776	-1.69789	0.00329481
ENSMUSG00000024213	Nudt3	TSS13945,TSS31001,TSS35684,TSS40208,TSS44062,TSS45597,TSS47464	17:27579381-27623465	-1.70464	0.000133186
ENSMUSG00000005698	Ctcf	TSS36090,TSS52080,TSS63659,TSS78337,TSS81788	8:105636567-105682922	-1.70802	0.00467082
ENSMUSG00000032184	Lysmd2	TSS11715	9:75625731-75637773	-1.75624	0.00130516
ENSMUSG00000058569	Tmed9	TSS18612	13:55593134-55597663	-1.84215	0.00358461
ENSMUSG00000061024	Rrs1	TSS63440	1:9545407-9547454	-1.85601	0.00567623
ENSMUSG00000030282	Cmas	TSS24328,TSS31586,TSS41283,TSS84588	6:142756685-142775714	-1.89076	0.00410299
ENSMUSG00000022914	Brwd1	TSS12267,TSS25263,TSS26173,TSS33785,TSS41217,TSS41291,TSS45484,TSS46311,TSS50260,TSS53915,TSS57197,TSS62918,TSS70643,TSS85797	16:95992091-96082526	-1.91771	0.00990002
ENSMUSG00000029030	Tprgl	TSS19411,TSS29041,TSS6788,TSS80100	4:154142371-154167420	-1.92689	0.000367882
ENSMUSG00000051256	Jagn1	TSS19742	6:113442568-113448229	-1.94426	0.00480341
ENSMUSG00000026821	Ralgds	TSS18166,TSS19083,TSS23201,TSS43175,TSS43902,TSS50854,TSS51551,TSS69530,TSS71798,TSS80203	2:28513124-28553081	-1.9501	0.000262072
ENSMUSG00000002129	Sf3a1	TSS37413,TSS44244,TSS62013	11:4160349-4182541	-2.0576	0.00743201
ENSMUSG00000021485	Mxd3	TSS14485,TSS26102,TSS8656	13:55322054-55329758	-2.06556	0.00887862
ENSMUSG00000061130	Ppm1b	TSS41374,TSS4489,TSS71914	17:84954966-85023991	-2.09541	0.00252284
ENSMUSG00000038822	Hace1	TSS11443,TSS17658,TSS23213,TSS24219,TSS28598,TSS45920,TSS53519	10:45577828-45712345	-2.10276	0.00806319
ENSMUSG00000039943	Plcb4	TSS1551,TSS15980,TSS16847,TSS29439,TSS30739,TSS33655,TSS45012,TSS5692,TSS60668,TSS67925,TSS70206,TSS7163,TSS77120	2:135659010-136014593	-2.11243	0.00304681
ENSMUSG00000032046	Abhd12	TSS34839,TSS40677,TSS44354,TSS49906,TSS55330,TSS72611,TSS81784	2:150832492-150904741	-2.14196	0.000446614
ENSMUSG00000006378	Gcat	TSS27633,TSS77074	15:79030873-79043558	-2.19222	0.00428112
ENSMUSG00000033917	Gde1	TSS32870,TSS57178	7:118688544-118705778	-2.2735	0.00430579
ENSMUSG00000054383	Pnma1	TSS41556	12:84114365-84148489	-2.41768	0.00644818
ENSMUSG00000036615	Rfxap	TSS15968	3:54803115-54807791	-2.45789	0.00422204
ENSMUSG00000041309	Nkx6-2	TSS62762,TSS62767	7:139389108-139582797	-2.46263	0.00375385
ENSMUSG00000039043	2610034B18Rik	TSS19141	7:79925360-79935359	-2.47889	0.0099139
ENSMUSG00000021476	Habp4	TSS12162	13:64161865-64186536	-2.50144	0.00876985
ENSMUSG00000024614	Tmx3	TSS64821	18:90510153-90543267	-2.69878	0.00396935
ENSMUSG00000095567	Noc2l	TSS18470,TSS63154	4:156236009-156255338	-2.71595	0.00566493
ENSMUSG00000014748	Tex261	TSS67907,TSS84511,TSS85885,TSS8781	6:83768880-83775812	-2.84045	0.00958865
ENSMUSG00000043629	1700019D03Rik	TSS37060,TSS49514,TSS61682	1:52922323-52963260	-2.85503	0.00969146
ENSMUSG00000000628	Hk2	TSS26942,TSS32896,TSS38705,TSS59901	6:82725024-82774454	-2.87182	0.00239197
ENSMUSG00000047030	Spata2	TSS16536,TSS4862,TSS56550,TSS81303,TSS81309	2:167481132-167516173	-2.9035	0.00318148
ENSMUSG00000027637	1110008F13Rik	TSS13610,TSS25423,TSS27022,TSS45618	2:156863127-156887192	-3.11129	0.000155765
ENSMUSG00000031987	Egln1	TSS6200	8:124908595-124949254	-3.17927	0.00305693
ENSMUSG00000097102	AC100730.1	TSS3985	15:44671858-44805827	-3.18731	0.00170905
ENSMUSG00000024891	Slc29a2	TSS75194	19:5024005-5031971	-3.3232	0.0035746
ENSMUSG00000029754	Dlx6	TSS57363,TSS57374,TSS62868	6:6820188-6869787	-3.36226	0.00430912
ENSMUSG00000068267	Cenpb	TSS85751	2:131146323-131198497	-3.48904	0.00857602
ENSMUSG00000024790	Sac3d1	TSS39302	19:6116003-6118586	-3.53542	0.00279662
ENSMUSG00000037224	Zfyve28	TSS20914,TSS33623,TSS41281,TSS53904,TSS59708,TSS66514	5:34194873-34288449	-3.54149	0.00867167
ENSMUSG00000040659	Efhd2	TSS44484	4:141858141-141874920	-3.55029	0.00139234
ENSMUSG00000027132	2410042D21Rik	TSS23696,TSS39875	2:112265824-112414240	-3.56312	0.00575747
ENSMUSG00000026917	Wdr5	TSS20141,TSS27736,TSS67110	2:27515156-27536535	-3.66122	0.000634708
ENSMUSG00000020472	Zkscan17	TSS32315,TSS47778,TSS52150,TSS59118	11:59485519-59526751	-3.71557	0.00155495
ENSMUSG00000094500	2700090O03Rik	TSS5616	8:33731913-33777173	-3.71611	0.001028
ENSMUSG00000000202	Btbd17	TSS47290,TSS74846,TSS75924,TSS7847,TSS78491,TSS85591	11:114791216-114795945	-3.73793	0.000187238
ENSMUSG00000024411	Aqp4	TSS38403	18:15389393-15403684	-3.85074	0.00234027
ENSMUSG00000042655	Fam159b	TSS8932	13:104845282-104863893	-4.11369	0.00287088
ENSMUSG00000048490	Nrip1	TSS25590,TSS25597,TSS28329,TSS51215,TSS60602	16:76287399-76373827	-4.15761	0.0012627
ENSMUSG00000071341	Egr4	TSS16882	6:85511130-85513589	-4.18143	0.00327107
ENSMUSG00000031521	Aga	TSS57135	8:53511701-53523421	-4.20629	0.00216161
ENSMUSG00000048920	Fkrp	TSS78293	7:16809269-16840931	-4.20932	0.00514111
ENSMUSG00000031146	Plp2	TSS47194,TSS63421,TSS66504	X:7657259-7671390	-4.39619	0.000545092
ENSMUSG00000035311	Gnptab	TSS13994,TSS24598,TSS25782,TSS26287,TSS39432,TSS64231	10:88379131-88449887	-4.54309	0.000338072
ENSMUSG00000024889	Rce1	TSS83221	19:4622550-4625617	-4.81356	0.000129659
ENSMUSG00000057060	Slc35f3	TSS8887	8:126298557-126395482	-4.85059	0.00346141
ENSMUSG00000044306	4930500M09Rik	TSS41535	1:170193419-170215556	-5.02092	0.000240321
ENSMUSG00000049999	Ppp1r3d	TSS42451	2:178411205-178414472	-5.07629	0.0089746
ENSMUSG00000030725	Lipt2	TSS63334	7:100159276-100161365	-5.14223	0.000132823
ENSMUSG00000090799	Klhl33	TSS17166	14:50891388-50893255	-5.19776	0.00934666
ENSMUSG00000046814	Gchfr	TSS70530	2:119167772-119172390	-5.3643	0.00650014
ENSMUSG00000033373	Fntb	TSS12900,TSS18903,TSS19916,TSS57053,TSS6395,TSS67023,TSS76751,TSS85845	12:76765537-76921412	-5.37633	0.00126435
ENSMUSG00000034118	Tpst1	TSS19286,TSS23308,TSS73531,TSS83380	5:130073325-130135729	-5.54605	0.00486753
ENSMUSG00000029501	Ankle2	TSS49018	5:110231003-110256651	-7.75042	0.00114104
ENSMUSG00000055026	Gabrg3	TSS20129,TSS2421	7:56716464-57387188	-8.44245	1.34432e-07
ENSMUSG00000030924	2610020H08Rik	TSS23051,TSS28849,TSS38099,TSS40718,TSS5716,TSS649,TSS77883,TSS9174	7:119760922-119848943	-9.0049	0.000282435

## Sheet: Suppl. Table 7
Suppl. Table 7: Genes enriched in MBH neurons activated or inhibited by AC3174+AC170222
Genes enriched in MBH neurons activated by AC3174+AC170222
gene_id	gene_short_name	tss_id	locus	log2dER	p-value
ENSMUSG00000022554	Fam203a	TSS3033	15:76368897-76371403	9.58026	0.00516042
ENSMUSG00000037455	1110021L09Rik	TSS28187,TSS66747,TSS73329,TSS76341,TSS76706	10:23796985-23827968	7.72771	0.000268463
ENSMUSG00000050244	Heatr1	TSS33447	13:12395397-12438677	6.46465	0.000567214
ENSMUSG00000092192	Dyx1c1	TSS78889	9:72958784-73039699	6.36158	0.00439396
ENSMUSG00000037089	Slc35b2	TSS55107	17:45563963-45567669	5.09761	0.0017952
ENSMUSG00000031786	Ccdc135	TSS11460	8:95055102-95078141	4.74243	1.86961e-05
ENSMUSG00000005410	Mcm5	TSS64807	8:75109527-75128439	4.05849	0.00249937
ENSMUSG00000089687	Rab42	TSS72435	4:132302196-132303385	3.82738	0.00217369
ENSMUSG00000044469	Tnfaip8l1	TSS58557	17:56162476-56173955	3.79977	0.00134256
ENSMUSG00000024664	Fads3	TSS83479	19:10041547-10059671	3.77961	0.00368827
ENSMUSG00000049721	Gal3st1	TSS1026,TSS32771,TSS59432	11:3983635-3999326	3.70926	0.00535511
ENSMUSG00000026894	Morn5	TSS28475	2:36049457-36079718	3.38876	0.00250651
ENSMUSG00000031576	Kcnu1	TSS40430,TSS70484,TSS8426	8:25849622-25937933	3.24291	0.00872831
ENSMUSG00000049571	9330101J02Rik	TSS5440,TSS66954	7:139638777-139683817	3.18677	0.0029359
ENSMUSG00000022325	Pop1	TSS30425,TSS31729,TSS39069,TSS58374,TSS59030,TSS9717	15:34495303-34530648	3.14075	0.00904162
ENSMUSG00000044576	Fam59b	TSS57745	5:30103888-30155162	2.90949	0.00117296
ENSMUSG00000022453	Naga	TSS84581	15:82329531-82338826	2.88245	0.00464197
ENSMUSG00000022009	Nufip1	TSS77154	14:76110890-76137379	2.62799	0.00584812
ENSMUSG00000007908	Hmgcll1	TSS39048,TSS48805	9:75775363-76136350	2.59274	0.00114295
ENSMUSG00000057234	Mettl15	TSS30942,TSS4427,TSS49002,TSS62502,TSS68298	2:109092296-109341747	2.5204	0.00484915
ENSMUSG00000022350	E430025E21Rik	TSS40518	15:59331997-59374167	2.39361	0.00672787
ENSMUSG00000022978	Mis18a	TSS2219,TSS42077	16:90719311-90727404	2.38497	0.00667641
ENSMUSG00000029554	Mad1l1	TSS26324,TSS48353,TSS63333,TSS65485,TSS85767	5:140008688-140321552	2.3789	0.00838368
ENSMUSG00000036678	Aaas	TSS27320	15:102338246-102350759	2.34795	0.00671817
ENSMUSG00000079598	Clec2l	TSS65207	6:38663068-38680864	2.34559	0.00626007
ENSMUSG00000031570	Ppapdc1b	TSS39021,TSS5348,TSS54091,TSS54093,TSS61359,TSS76500	8:25720060-25724887	2.25257	0.00142626
ENSMUSG00000047897	Ripply2	TSS30042	9:87015536-87019916	2.24201	0.00683104
ENSMUSG00000019461	Plscr3	TSS65541,TSS79250,TSS84684	11:69846375-69858730	2.16612	0.00243019
ENSMUSG00000030271	Ogg1	TSS23995,TSS28690,TSS59047,TSS78176,TSS805	6:113326971-113343984	2.13584	0.00884736
ENSMUSG00000027185	Nat10	TSS2024,TSS20519,TSS30431,TSS315,TSS359,TSS4923,TSS49405,TSS63353,TSS64143,TSS70895,TSS9255,TSS9438	2:103721255-103761270	2.05464	0.00513201
ENSMUSG00000041323	Ak7	TSS30389	12:105705981-105782447	2.01955	0.0066657
ENSMUSG00000019891	Dcbld1	TSS28723,TSS28726,TSS38792	10:52233618-52321378	2.01231	0.0095612
ENSMUSG00000025200	Cwf19l1	TSS17748	19:44108643-44135876	1.97885	0.00634921
ENSMUSG00000021773	Comtd1	TSS11693,TSS19105,TSS21438,TSS77517	14:21831268-21856926	1.96852	0.00724601
ENSMUSG00000030978	Rrm1	TSS38516	7:102441694-102469771	1.94435	0.00670796
ENSMUSG00000055334	Snupn	TSS26908	9:56950877-56983206	1.8873	0.00764859
ENSMUSG00000027651	Rprd1b	TSS11606,TSS16229,TSS24435,TSS26023,TSS46751,TSS55191,TSS6452,TSS79790	2:158028496-158146436	1.88427	0.0011799
ENSMUSG00000023795	Pisd-ps2	TSS23951,TSS33463	17:3076577-3084183	1.86303	0.00588968
ENSMUSG00000041360	D19Bwg1357e	TSS40501	19:27388701-27429820	1.84907	0.00822861
ENSMUSG00000026307	Scly	TSS17269,TSS21543,TSS33159,TSS65160,TSS65161,TSS65165,TSS70560,TSS74660,TSS85436,TSS85439	1:91297202-91321101	1.81237	0.00483988
ENSMUSG00000002233	Rhoc	TSS4294,TSS74050,TSS78437,TSS82059	3:104789010-104794459	1.8028	0.00811676
ENSMUSG00000038644	Pold1	TSS10507,TSS17065,TSS23936,TSS24258,TSS24262,TSS30643,TSS30651,TSS43268,TSS53796,TSS59520,TSS72748,TSS78435	7:44532745-44548849	1.80042	0.00718177
ENSMUSG00000028005	Gucy1b3	TSS1063	3:82032003-82074711	1.76578	0.00550464
ENSMUSG00000020541	Tom1l1	TSS10833,TSS19733,TSS49876,TSS59684,TSS67432,TSS72973,TSS77018,TSS9238	11:90638172-90688366	1.75377	0.00165879
ENSMUSG00000027324	Rpusd2	TSS16895	2:119034789-119039769	1.7293	0.00930377
ENSMUSG00000033436	Armcx2	TSS38497,TSS41093,TSS63754,TSS66386,TSS82076,TSS9075	X:134804144-134809221	1.70605	0.0098785
ENSMUSG00000067369	Trmt2b	TSS51869,TSS51871,TSS77229,TSS77230	X:134222338-134276984	1.67002	0.00956682
ENSMUSG00000044005	Gls2	TSS11829,TSS16141,TSS16614,TSS23377,TSS32963,TSS32966,TSS35796,TSS49892,TSS56680,TSS61115,TSS79622	10:128194456-128211794	1.62968	0.00343929
ENSMUSG00000033434	Gtpbp6	TSS12476,TSS19992,TSS27644,TSS41157,TSS62619,TSS63496,TSS78283,TSS83687,TSS84864,TSS86133	5:110099968-110108197	1.60807	0.000115622
ENSMUSG00000033373	Fntb	TSS12900,TSS18903,TSS19916,TSS57053,TSS6395,TSS67023,TSS76751,TSS85845	12:76765537-76921412	1.59427	0.00720739
ENSMUSG00000084384	Gm12251	TSS26294,TSS26295	11:58392768-58393563	1.57572	0.00230888
ENSMUSG00000039176	Polg	TSS12735,TSS15869,TSS19378,TSS19497,TSS30004,TSS37741,TSS41983,TSS47686,TSS49411,TSS57853,TSS72740,TSS75886,TSS85480,TSS85531	7:79391928-79466362	1.57414	0.00962213
ENSMUSG00000003184	Irf3	TSS23927,TSS29643,TSS36674,TSS49569,TSS49608,TSS59305,TSS69723,TSS7144,TSS81617	7:44986899-45002848	1.49253	0.00700642
ENSMUSG00000068200	Gm5931	TSS50898	X:10660521-10660998	1.40227	0.00829248
ENSMUSG00000041438	Cirh1a	TSS71366	8:106893639-106923093	1.35066	0.00617693
ENSMUSG00000087211	1500016L03Rik	TSS24726,TSS40923,TSS62248	11:84517976-84535831	1.33267	0.0026638
ENSMUSG00000081272	Gm13509	TSS55287	2:48814108-49322284	1.25923	0.00646109
ENSMUSG00000049562	Gm962	TSS15317	19:5568073-5571261	1.25393	0.00138079
ENSMUSG00000020385	Clk4	TSS1676,TSS26682,TSS40351,TSS42355,TSS455,TSS46377,TSS46379,TSS46388,TSS52089,TSS5995,TSS78244,TSS78410,TSS9888	11:51253650-51281766	1.25072	0.00232635
ENSMUSG00000021501	Caml	TSS26424,TSS81833,TSS82594	13:55623004-55632411	1.23261	0.00795141
ENSMUSG00000020255	D10Wsu102e	TSS40349	10:83360220-83368835	1.18875	0.0023083
ENSMUSG00000039163	Cmc1	TSS46716	9:118040498-118150196	1.18821	0.00916123
ENSMUSG00000090828	Sox2ot	TSS13798,TSS14536,TSS14779,TSS17336,TSS24153,TSS27197,TSS28860,TSS33229,TSS633,TSS64227,TSS81433,TSS81436,TSS81572,TSS83408,TSS83766,TSS8718	3:34104437-34682619	1.1725	0.00087345
ENSMUSG00000097431	AC027184.1	TSS26344,TSS31582	14:50824061-50879003	1.15962	0.00827967
ENSMUSG00000044751	Gm12231	TSS28883	11:55118100-55118795	1.1446	0.0022341
ENSMUSG00000095690	AC129188.1	TSS80594	19:7398420-7399077	1.08851	0.00394233
ENSMUSG00000022407	Adsl	TSS16860,TSS26572,TSS45911,TSS54826,TSS58376,TSS7536,TSS78767	15:80948489-80970947	1.08337	0.00486626
ENSMUSG00000022212	Cpne6	TSS17780,TSS41743,TSS43609,TSS49704,TSS51363,TSS57077,TSS71248	14:55510444-55517431	1.08171	0.00160278
ENSMUSG00000016253	Th1l	TSS16212,TSS18917,TSS20225,TSS2854,TSS33913,TSS78736	2:174415803-174439039	1.04928	0.00171639
ENSMUSG00000029169	Dhx15	TSS62598	5:52150208-52190519	1.03597	0.00870395
ENSMUSG00000051154	Commd3	TSS10046,TSS24054,TSS24056,TSS24057,TSS51842,TSS54918,TSS63235,TSS68729,TSS7102,TSS78142,TSS78232,TSS84772	2:18672383-18676231	1.01278	0.00439627
ENSMUSG00000039183	Nubp2	TSS58070	17:24882610-24886350	1.00605	0.00111124
ENSMUSG00000000056	Narf	TSS14268,TSS2600,TSS77280	11:121237252-121255856	1.00509	0.00837046
ENSMUSG00000074506	Gm10705	TSS85742	3:87207540-87208005	1.00189	0.00347649
ENSMUSG00000038252	Ncapd2	TSS2225	6:125168008-125191595	0.971795	0.00248479
ENSMUSG00000050188	Lsm10	TSS10334,TSS55030,TSS64710	4:126096622-126098584	0.952244	0.00595935
ENSMUSG00000062081	Gm6055	TSS19945,TSS27810	14:48079135-48079806	0.947504	0.00720543
ENSMUSG00000031207	Msn	TSS37057,TSS46713,TSS78569	X:96096041-96168552	0.946844	0.00268393
ENSMUSG00000020409	Slu7	TSS17308,TSS49299,TSS51714,TSS73919,TSS83502	11:43433743-43447981	0.944729	0.00101301
ENSMUSG00000002345	2310045N01Rik	TSS28662,TSS52141,TSS55981,TSS58437,TSS60676,TSS60678,TSS70745	8:70139498-70167488	0.909865	0.00199563
ENSMUSG00000049832	Gm9840	TSS24093,TSS56037	17:35935461-35935963	0.841226	0.00683115
ENSMUSG00000028773	Fabp3	TSS80054	4:130308161-130359943	0.801799	0.0098675
ENSMUSG00000041645	Ddx24	TSS47522,TSS5791	12:103407975-103425867	0.795923	0.00493684
ENSMUSG00000021591	Glrx	TSS3638	13:75839867-75850151	0.758905	0.00382105
ENSMUSG00000022159	Rab2b	TSS14671,TSS35236,TSS42766,TSS53870,TSS55145,TSS56868,TSS77367	14:52261758-52305128	0.731527	0.00657726
ENSMUSG00000003299	Mrpl4	TSS68349	9:21002736-21008835	0.729582	0.002882
ENSMUSG00000036112	Metap2	TSS20795,TSS27657,TSS30402,TSS31167,TSS34142,TSS38139,TSS40348,TSS42732,TSS52737,TSS67063,TSS68526,TSS69162,TSS75390,TSS79742,TSS82104	10:93858488-93897093	0.722686	0.00167598
ENSMUSG00000012405	Rpl15	TSS13484,TSS31015,TSS32804,TSS49097,TSS55183	14:18267822-18331859	0.706599	0.00555263
ENSMUSG00000026019	Wdr12	TSS15888,TSS18935,TSS25543,TSS39136,TSS47872,TSS6069,TSS67873,TSS73209	1:60076867-60151032	0.701438	0.00890617
ENSMUSG00000034543	Morc2a	TSS19350,TSS25937,TSS26082,TSS6598,TSS72571,TSS8293	11:3649493-3690477	0.697016	0.00714617
ENSMUSG00000016833	Mrps18c	TSS42149,TSS57494,TSS57585,TSS8698,TSS8702	5:100798626-100804471	0.68708	0.00587653
ENSMUSG00000028393	Alad	TSS22428,TSS43428,TSS53177	4:62509168-62519918	0.669315	0.00394322
ENSMUSG00000032599	Ip6k2	TSS55695	9:108795993-108806333	0.659178	0.00907245
ENSMUSG00000000563	Atp5f1	TSS37145,TSS63472,TSS74984,TSS85710,TSS9115	3:105942697-105987423	0.627559	0.0024269
ENSMUSG00000030751	Psma1	TSS3563,TSS43947,TSS57789,TSS58701	7:114264605-114276118	0.625877	0.00715301
ENSMUSG00000026374	Tsn	TSS68648	1:118298516-118311132	0.612089	0.00422448
ENSMUSG00000027273	Snap25	TSS63047,TSS80893,TSS85271	2:136713452-136782428	0.606371	0.00499244
ENSMUSG00000085425	Gm15648	TSS31749	16:17139063-17202649	0.58931	0.00646113
ENSMUSG00000021764	Ndufs4	TSS20372	13:114287794-114388094	0.585518	0.00729592
ENSMUSG00000097737	AC025622.1	TSS51247	3:116488962-116508208	0.542452	0.00129869
ENSMUSG00000019082	Slc25a22	TSS20209,TSS20732,TSS25425,TSS2621,TSS3146,TSS3152,TSS35041,TSS35285,TSS46428,TSS49007,TSS50964,TSS663,TSS66620,TSS7081,TSS73251,TSS81409,TSS8565	7:141429738-141437892	0.540161	0.00119214
ENSMUSG00000031729	Ist1	TSS64856	8:109614516-109693294	0.492204	0.000360679
ENSMUSG00000025781	Atp5c1	TSS18281,TSS18800,TSS29078,TSS3123,TSS32964,TSS65923,TSS66997	2:10056015-10080510	0.488197	0.005805
ENSMUSG00000026701	Prdx6	TSS15120,TSS18677,TSS35246,TSS35301,TSS63377,TSS69515	1:161240111-161251219	0.469702	0.00903824
ENSMUSG00000052727	Mtap1b	TSS56923	13:99421463-99516602	0.467241	0.00523763
ENSMUSG00000060923	Acyp2	TSS10438	11:30505990-30649587	0.455459	0.00551228
ENSMUSG00000022427	Tomm22	TSS49360,TSS75058	15:79670860-79672862	0.416908	0.00389907
ENSMUSG00000045193	Cirbp	TSS18377,TSS21390,TSS34095,TSS34702,TSS54001,TSS80851,TSS81803	10:80165984-80172786	0.362586	0.00960045
ENSMUSG00000092384	Gm4189	TSS51737,TSS77023	10:127289695-127311786	0.26	1.08328e-06
ENSMUSG00000001493	Meox1	TSS19938	11:101877509-101894374	0.255301	0.00505296
Genes enriched in MBH neurons inhibited by AC3174+AC170222
gene_id	gene_short_name	tss_id	locus	dER	p-value
ENSMUSG00000020878	Lrrc46	TSS45064	11:97034601-97041407	-0.133352	0.00551099
ENSMUSG00000024146	Cript	TSS27050,TSS69129,TSS77278	17:87025549-87035810	-0.488266	0.00339144
ENSMUSG00000036898	Zfp157	TSS27256,TSS27901,TSS28146,TSS32337,TSS40855,TSS80220	5:138441467-138460694	-0.519866	0.00324027
ENSMUSG00000022389	Tef	TSS10664,TSS29128,TSS52630,TSS55979,TSS56071,TSS6304,TSS64823,TSS72802,TSS7286,TSS77875	15:81800790-81826861	-0.522401	0.00874882
ENSMUSG00000042354	Gnl3	TSS39401	14:30999825-31019089	-0.543214	0.00134684
ENSMUSG00000036046	5031439G07Rik	TSS20069,TSS23148,TSS47982,TSS55193	15:84943935-84988551	-0.580169	0.0057526
ENSMUSG00000090799	Klhl33	TSS17166	14:50891388-50893255	-0.592956	0.00833873
ENSMUSG00000023026	Dip2b	TSS63957,TSS74745,TSS8063	15:100038663-100219473	-0.60116	0.00128982
ENSMUSG00000084835	Gm12352	TSS45592	11:98412469-98439046	-0.645379	0.00553434
ENSMUSG00000024177	Nme4	TSS22609,TSS23653	17:26091733-26095508	-0.722589	0.00242071
ENSMUSG00000055817	Mta3	TSS1843,TSS18684,TSS3046,TSS39254,TSS622,TSS62702,TSS70190	17:83706162-83821516	-0.745231	0.00984597
ENSMUSG00000044600	9130011J15Rik	TSS11877,TSS33301,TSS40051	8:72565187-72571088	-0.821708	0.00934869
ENSMUSG00000026781	Acbd5	TSS22275,TSS26152,TSS3155,TSS40187,TSS58883,TSS73102	2:23068167-23114510	-0.833404	0.00115765
ENSMUSG00000028394	Pole3	TSS37746,TSS57088	4:62522648-62525068	-0.838043	0.00902082
ENSMUSG00000036672	Cenpt	TSS36022	8:105844677-105852008	-0.856728	0.00711841
ENSMUSG00000031479	Vps36	TSS72494,TSS79848,TSS82331	8:22192808-22220843	-0.867601	0.00560397
ENSMUSG00000032184	Lysmd2	TSS11715	9:75625731-75637773	-0.878863	0.00828289
ENSMUSG00000022378	Fam49b	TSS25224,TSS39212	15:63929096-64060448	-0.883253	0.00743088
ENSMUSG00000020882	Cacnb1	TSS15616,TSS46301,TSS47578,TSS48692,TSS64977	11:98001507-98030492	-0.909646	0.00589363
ENSMUSG00000039623	C330006K01Rik	TSS53690	5:142463930-142478715	-0.931569	0.00461524
ENSMUSG00000040370	Lyrm5	TSS11223,TSS46361,TSS46363,TSS4832,TSS78813,TSS81745	6:145211133-145250239	-0.961854	0.00945246
ENSMUSG00000023367	Tmem176a	TSS22738,TSS41854	6:48841482-48845364	-0.972672	0.00212687
ENSMUSG00000030134	Rasgef1a	TSS71306	6:118066384-118091546	-0.973233	0.00817559
ENSMUSG00000066877	Nck2	TSS10119,TSS59177	1:43445750-43570515	-1.0411	0.00865957
ENSMUSG00000057176	Gm166	TSS33952	7:127573339-127588595	-1.04183	0.00501181
ENSMUSG00000021731	Mrps30	TSS49764	13:118380109-118388124	-1.04713	0.00807378
ENSMUSG00000026821	Ralgds	TSS18166,TSS19083,TSS23201,TSS43175,TSS43902,TSS50854,TSS51551,TSS69530,TSS71798,TSS80203	2:28513124-28553081	-1.08805	0.000295454
ENSMUSG00000034361	Cpne2	TSS16771,TSS29413,TSS50742,TSS65525	8:94532989-94570529	-1.12813	0.000400734
ENSMUSG00000025813	Homer2	TSS2511,TSS38687	7:81600480-81706925	-1.13785	0.00449926
ENSMUSG00000020956	6530401N04Rik	TSS24025	12:51988311-52006501	-1.14506	0.00789411
ENSMUSG00000014349	Ube2z	TSS3451	11:96047431-96065388	-1.15086	0.00188547
ENSMUSG00000026917	Wdr5	TSS20141,TSS27736,TSS67110	2:27515156-27536535	-1.15846	0.00334579
ENSMUSG00000032609	Klhdc8b	TSS64641	9:108447657-108452377	-1.1882	0.00579269
ENSMUSG00000032412	Atp1b3	TSS84945	9:96332679-96364299	-1.19656	0.00348374
ENSMUSG00000029359	Tesc	TSS16535,TSS26165,TSS30100,TSS49460,TSS49461,TSS7825	5:118027742-118061878	-1.21152	0.00780671
ENSMUSG00000027602	Map1lc3a	TSS19808,TSS65097,TSS75417	2:155276296-155278073	-1.2925	0.00917938
ENSMUSG00000030282	Cmas	TSS24328,TSS31586,TSS41283,TSS84588	6:142756685-142775714	-1.33547	0.00731915
ENSMUSG00000024213	Nudt3	TSS13945,TSS31001,TSS35684,TSS40208,TSS44062,TSS45597,TSS47464	17:27579381-27623465	-1.34323	0.00042237
ENSMUSG00000068732	Tmem167b	TSS23247,TSS4840	3:108556424-108562466	-1.38573	0.00286666
ENSMUSG00000024411	Aqp4	TSS38403	18:15389393-15403684	-1.42004	0.00572512
ENSMUSG00000039943	Plcb4	TSS1551,TSS15980,TSS16847,TSS29439,TSS30739,TSS33655,TSS45012,TSS5692,TSS60668,TSS67925,TSS70206,TSS7163,TSS77120	2:135659010-136014593	-1.47624	0.00304634
ENSMUSG00000034042	Gpbp1l1	TSS12143,TSS55659,TSS71507,TSS85159	4:116557657-116600266	-1.47643	0.00558428
ENSMUSG00000029823	Luc7l2	TSS10139,TSS17019,TSS24666,TSS29724,TSS33432,TSS5324,TSS69934,TSS71556,TSS83067,TSS8501	6:38551333-38609470	-1.48544	0.00101009
ENSMUSG00000042388	Dlgap3	TSS40404,TSS73452,TSS78856,TSS83157	4:127169203-127237022	-1.5029	0.00860686
ENSMUSG00000035954	Dock4	TSS12514	12:40446052-40846486	-1.52033	0.00890045
ENSMUSG00000021635	Rad17	TSS58240	13:100617164-100651059	-1.58653	0.00686793
ENSMUSG00000032890	Rims3	TSS10315,TSS36080,TSS36093,TSS62827	4:120854815-120896579	-1.68031	0.0059478
ENSMUSG00000061024	Rrs1	TSS63440	1:9545407-9547454	-1.71136	0.00424926
ENSMUSG00000029030	Tprgl	TSS19411,TSS29041,TSS6788,TSS80100	4:154142371-154167420	-1.73458	0.000308635
ENSMUSG00000070425	Trpc2	TSS1375,TSS27396,TSS39748,TSS39992,TSS42923,TSS50674,TSS69448,TSS70919,TSS70921,TSS72079,TSS77395,TSS80419,TSS85409,TSS9928	7:102065510-102096864	-1.74376	0.00668602
ENSMUSG00000095567	Noc2l	TSS18470,TSS63154	4:156236009-156255338	-1.82238	0.00471772
ENSMUSG00000021669	Col4a3bp	TSS58219,TSS72579	13:96542617-96640167	-1.82344	0.00439952
ENSMUSG00000039244	E130309D02Rik	TSS57577,TSS60648,TSS64980,TSS8660	5:143301194-143315360	-1.82891	0.00159036
ENSMUSG00000032009	Sesn3	TSS12764	9:14276300-14326138	-1.86844	0.00288032
ENSMUSG00000030638	Sh3gl3	TSS36132,TSS41410,TSS44503,TSS46603,TSS47362,TSS47688,TSS52066,TSS78444,TSS81948	7:82173839-82307419	-1.8785	0.00740508
ENSMUSG00000061130	Ppm1b	TSS41374,TSS4489,TSS71914	17:84954966-85023991	-1.88494	0.00297604
ENSMUSG00000022199	Slc22a17	TSS76852	14:54906726-54913132	-1.90493	0.00384877
ENSMUSG00000024858	Adrbk1	TSS11174,TSS1132,TSS11905,TSS2245,TSS24897,TSS34516,TSS35532,TSS40511,TSS58959,TSS80349	19:4286000-4306222	-1.92503	0.00622821
ENSMUSG00000001948	Spa17	TSS45263	9:37603294-37613720	-1.93956	0.00915044
ENSMUSG00000029544	Cabp1	TSS22810,TSS33772,TSS51966,TSS70071,TSS82407,TSS83812	5:115168688-115194381	-2.01762	0.00226318
ENSMUSG00000035877	Zhx3	TSS14403,TSS18467,TSS24996,TSS42141,TSS77316,TSS78780	2:160731299-160906002	-2.03012	0.00521928
ENSMUSG00000048218	Amigo2	TSS11977	15:97244073-97385689	-2.05619	0.00531832
ENSMUSG00000040548	Tex2	TSS1347,TSS18897,TSS31375,TSS48312	11:106502146-106613423	-2.06158	0.00214215
ENSMUSG00000058441	Panx2	TSS47004,TSS60359,TSS70006	15:89059733-89087077	-2.0853	0.000407911
ENSMUSG00000038822	Hace1	TSS11443,TSS17658,TSS23213,TSS24219,TSS28598,TSS45920,TSS53519	10:45577828-45712345	-2.08583	0.00220569
ENSMUSG00000027132	2410042D21Rik	TSS23696,TSS39875	2:112265824-112414240	-2.12585	0.00582545
ENSMUSG00000006378	Gcat	TSS27633,TSS77074	15:79030873-79043558	-2.13592	0.00751831
ENSMUSG00000029778	Adcyap1r1	TSS15886,TSS50864,TSS58173,TSS66800,TSS74388	6:55451977-55501451	-2.1418	0.00210583
ENSMUSG00000045294	Insig1	TSS48731	5:28071362-28078662	-2.2424	0.00619685
ENSMUSG00000027637	1110008F13Rik	TSS13610,TSS25423,TSS27022,TSS45618	2:156863127-156887192	-2.25406	3.90578e-05
ENSMUSG00000031065	Cdk16	TSS13252,TSS28721,TSS53198,TSS59894,TSS64361,TSS72689,TSS76409,TSS85907	X:20687953-20699880	-2.33244	0.00801727
ENSMUSG00000040659	Efhd2	TSS44484	4:141858141-141874920	-2.3459	0.00205384
ENSMUSG00000028538	St3gal3	TSS25876,TSS52303,TSS55369,TSS63258,TSS76643	4:117932153-118134914	-2.40312	0.00173119
ENSMUSG00000021476	Habp4	TSS12162	13:64161865-64186536	-2.42555	0.00828464
ENSMUSG00000034685	Fam171a2	TSS10743,TSS16304,TSS78683	11:102430314-102447682	-2.44595	0.00949698
ENSMUSG00000041309	Nkx6-2	TSS62762,TSS62767	7:139389108-139582797	-2.49036	0.00369232
ENSMUSG00000037224	Zfyve28	TSS20914,TSS33623,TSS41281,TSS53904,TSS59708,TSS66514	5:34194873-34288449	-2.54451	0.00657177
ENSMUSG00000027800	Tm4sf1	TSS20501,TSS73817	3:57285610-57301919	-2.55929	0.00266917
ENSMUSG00000036615	Rfxap	TSS15968	3:54803115-54807791	-2.61656	0.0039512
ENSMUSG00000032046	Abhd12	TSS34839,TSS40677,TSS44354,TSS49906,TSS55330,TSS72611,TSS81784	2:150832492-150904741	-2.67374	0.000346358
ENSMUSG00000057060	Slc35f3	TSS8887	8:126298557-126395482	-2.69968	0.00894857
ENSMUSG00000048490	Nrip1	TSS25590,TSS25597,TSS28329,TSS51215,TSS60602	16:76287399-76373827	-2.85762	0.00218151
ENSMUSG00000000628	Hk2	TSS26942,TSS32896,TSS38705,TSS59901	6:82725024-82774454	-2.87734	0.00410319
ENSMUSG00000029754	Dlx6	TSS57363,TSS57374,TSS62868	6:6820188-6869787	-3.02207	0.00687102
ENSMUSG00000044306	4930500M09Rik	TSS41535	1:170193419-170215556	-3.13629	0.00220105
ENSMUSG00000024889	Rce1	TSS83221	19:4622550-4625617	-3.22635	0.0010963
ENSMUSG00000033965	Slc16a2	TSS12632,TSS22774,TSS70366	X:103697413-103821965	-3.28619	0.0067466
ENSMUSG00000021743	Fezf2	TSS36091	14:12341891-12345865	-3.28965	0.00142933
ENSMUSG00000000202	Btbd17	TSS47290,TSS74846,TSS75924,TSS7847,TSS78491,TSS85591	11:114791216-114795945	-3.33393	0.000429232
ENSMUSG00000018906	P4ha2	TSS15866,TSS33947,TSS34192,TSS39142,TSS41035,TSS47246,TSS50838,TSS57490,TSS65892,TSS67452,TSS70165,TSS7294,TSS81316	11:54100094-54131665	-3.4693	0.00957421
ENSMUSG00000044857	Lemd2	TSS64062	17:27189600-27204438	-3.57401	0.00511567
ENSMUSG00000035314	Gdpd5	TSS13808	7:99381548-99460983	-3.58107	0.000293751
ENSMUSG00000031146	Plp2	TSS47194,TSS63421,TSS66504	X:7657259-7671390	-3.65535	0.000679737
ENSMUSG00000058740	Kcnt1	TSS26824,TSS3978,TSS48271,TSS48908,TSS48913,TSS51448,TSS61666,TSS66216,TSS71283,TSS74090,TSS80146	2:25863794-25918273	-3.80878	0.00786047
ENSMUSG00000097823	AC119212.1	TSS14469,TSS698	1:166974023-167000841	-4.02119	0.00436274
ENSMUSG00000027950	Chrnb2	TSS46169	3:89753447-89764632	-4.35748	0.00358351
ENSMUSG00000029501	Ankle2	TSS49018	5:110231003-110256651	-4.42037	0.00161319
ENSMUSG00000041891	Lman1	TSS11664,TSS26215,TSS51993,TSS52585,TSS6553,TSS7241	18:65980753-66022580	-4.52219	0.00322811
ENSMUSG00000064225	Paqr9	TSS32450	9:95559816-95562121	-5.54017	9.18396e-05
ENSMUSG00000032773	Chrm1	TSS1199,TSS70415	19:8663788-8683587	-5.91633	0.00274705
ENSMUSG00000031328	Flna	TSS19016,TSS19512,TSS22590,TSS26819,TSS40202,TSS43951,TSS4611,TSS48668,TSS54856,TSS58005,TSS65290,TSS67542,TSS71717,TSS84425,TSS9773	X:74223460-74249820	-6.37255	4.05919e-05
ENSMUSG00000030725	Lipt2	TSS63334	7:100159276-100161365	-7.0601	4.04869e-05
ENSMUSG00000073792	Alg6	TSS3091,TSS5961,TSS60184,TSS81311	4:99715663-99763460	-7.91738	0.00475286
ENSMUSG00000030924	2610020H08Rik	TSS23051,TSS28849,TSS38099,TSS40718,TSS5716,TSS649,TSS77883,TSS9174	7:119760922-119848943	-10.0378	0.000281105

## Sheet: Suppl. Table 8
	Suppl. Table 8 : RNAScope probes
	Gene	Species	Accession no.	Probe (cat. no.)	Target region	ZZ pairs
	Calcrl	Mus musculus	NM_018782.2	Mm-Calcrl (#452281)	509-1509	20 pairs
	Gpr61	Mus musculus	NM_001305461.1	Mm-Gpr61 (#318261)	541-1445	20 pairs
	Cckar	Mus musculus	NM_009827.2	Mm-Cckar (#313751)	328-1434	20 pairs
	Glp1r	Mus musculus	NM_021332.2	Mm-Glp1r (#418851)	108-1203	20 pairs
	Adcyap1r1	Mus musculus	NM_001025372.1	Mm-Adcyap1r1 (#409561)	4108-5038	20 pairs
	cFos	Mus musculus	NM_010234.2	Mm-Fos (#316921)	407 - 1427	20 pairs
